# Supplementary material for: Segmentation and recognition of breast ultrasound images based on an expanded U-Net
Source: PLoS One. 2021 Jun 15;16(6):e0253202. doi: 10.1371/journal.pone.0253202 (PMC8205136; doi:10.1371/journal.pone.0253202)
Supplement: S1 Data — The data includes the datasets of training and testing for the expanded U-Net, the code of the expanded U-Net and the results of the experiments. (ZIP) [file pone.0253202.s001.zip]

Archive with 782 entries (724 files):
- Data/
- Data/Code/
- Data/Code/Architecture_and_Training_Model_of_Expanded_U-Net/
- Data/Code/Architecture_and_Training_Model_of_Expanded_U-Net/Unet-Kares-Expanded.py
- Data/Code/Architecture_and_Training_Model_of_Expanded_U-Net/unet2.h5
- Data/Code/Architecture_and_Training_Model_of_General_U-Net/
- Data/Code/Architecture_and_Training_Model_of_General_U-Net/Unet-Kares-General.py
- Data/Code/Architecture_and_Training_Model_of_General_U-Net/unet1.h5
- Data/Code/Code_of_Experiment/
- Data/Code/Code_of_Experiment/Fast_Convergence_of_Expanded_U-Net_Training/
- Data/Code/Code_of_Experiment/Fast_Convergence_of_Expanded_U-Net_Training/Draw the Loss.py
- Data/Code/Code_of_Experiment/Fast_Convergence_of_Expanded_U-Net_Training/Expanded-U-Net-Kares -Experiment .py
- Data/Code/Code_of_Experiment/Fast_Convergence_of_Expanded_U-Net_Training/Model_and_Results/
- Data/Code/Code_of_Experiment/Fast_Convergence_of_Expanded_U-Net_Training/Model_and_Results/Figure_1.png
- Data/Code/Code_of_Experiment/Fast_Convergence_of_Expanded_U-Net_Training/Model_and_Results/logmoid1/
- Data/Code/Code_of_Experiment/Fast_Convergence_of_Expanded_U-Net_Training/Model_and_Results/logmoid1/acc1.csv
- Data/Code/Code_of_Experiment/Fast_Convergence_of_Expanded_U-Net_Training/Model_and_Results/logmoid1/events.out.tfevents.1593832754.DESKTOP-BEUR3P8
- Data/Code/Code_of_Experiment/Fast_Convergence_of_Expanded_U-Net_Training/Model_and_Results/logmoid1/loss1.csv
- Data/Code/Code_of_Experiment/Fast_Convergence_of_Expanded_U-Net_Training/Model_and_Results/logmoid2/
- Data/Code/Code_of_Experiment/Fast_Convergence_of_Expanded_U-Net_Training/Model_and_Results/logmoid2/acc2.csv
- Data/Code/Code_of_Experiment/Fast_Convergence_of_Expanded_U-Net_Training/Model_and_Results/logmoid2/events.out.tfevents.1593834164.DESKTOP-BEUR3P8
- Data/Code/Code_of_Experiment/Fast_Convergence_of_Expanded_U-Net_Training/Model_and_Results/logmoid2/loss2.csv
- Data/Code/Code_of_Experiment/Fast_Convergence_of_Expanded_U-Net_Training/Model_and_Results/Third_unet11.h5
- Data/Code/Code_of_Experiment/Quantitative_experiment_results/
- Data/Code/Code_of_Experiment/Quantitative_experiment_results/Experimental_Data_and_Results/
- Data/Code/Code_of_Experiment/Quantitative_experiment_results/Experimental_Data_and_Results/1channel_3class_r_and_g_benign/
- Data/Code/Code_of_Experiment/Quantitative_experiment_results/Experimental_Data_and_Results/1channel_3class_r_and_g_benign/dice.doc
- Data/Code/Code_of_Experiment/Quantitative_experiment_results/Experimental_Data_and_Results/1channel_3class_r_and_g_benign/iou.doc
- Data/Code/Code_of_Experiment/Quantitative_experiment_results/Experimental_Data_and_Results/1channel_3class_r_and_g_benign/original/
- Data/Code/Code_of_Experiment/Quantitative_experiment_results/Experimental_Data_and_Results/1channel_3class_r_and_g_benign/original/0.jpg
- Data/Code/Code_of_Experiment/Quantitative_experiment_results/Experimental_Data_and_Results/1channel_3class_r_and_g_benign/original/1.jpg
- Data/Code/Code_of_Experiment/Quantitative_experiment_results/Experimental_Data_and_Results/1channel_3class_r_and_g_benign/original/2.jpg
- Data/Code/Code_of_Experiment/Quantitative_experiment_results/Experimental_Data_and_Results/1channel_3class_r_and_g_benign/original/3.jpg
- Data/Code/Code_of_Experiment/Quantitative_experiment_results/Experimental_Data_and_Results/1channel_3class_r_and_g_benign/original/4.jpg
- Data/Code/Code_of_Experiment/Quantitative_experiment_results/Experimental_Data_and_Results/1channel_3class_r_and_g_benign/predict/
- Data/Code/Code_of_Experiment/Quantitative_experiment_results/Experimental_Data_and_Results/1channel_3class_r_and_g_benign/predict/0.jpg
- Data/Code/Code_of_Experiment/Quantitative_experiment_results/Experimental_Data_and_Results/1channel_3class_r_and_g_benign/predict/1.jpg
- Data/Code/Code_of_Experiment/Quantitative_experiment_results/Experimental_Data_and_Results/1channel_3class_r_and_g_benign/predict/2.jpg
- Data/Code/Code_of_Experiment/Quantitative_experiment_results/Experimental_Data_and_Results/1channel_3class_r_and_g_benign/predict/3.jpg
- Data/Code/Code_of_Experiment/Quantitative_experiment_results/Experimental_Data_and_Results/1channel_3class_r_and_g_benign/predict/4.jpg
- Data/Code/Code_of_Experiment/Quantitative_experiment_results/Experimental_Data_and_Results/1channel_3class_r_and_g_benign/true/
- Data/Code/Code_of_Experiment/Quantitative_experiment_results/Experimental_Data_and_Results/1channel_3class_r_and_g_benign/true/0.jpg
- Data/Code/Code_of_Experiment/Quantitative_experiment_results/Experimental_Data_and_Results/1channel_3class_r_and_g_benign/true/1.jpg
- Data/Code/Code_of_Experiment/Quantitative_experiment_results/Experimental_Data_and_Results/1channel_3class_r_and_g_benign/true/2.jpg
- Data/Code/Code_of_Experiment/Quantitative_experiment_results/Experimental_Data_and_Results/1channel_3class_r_and_g_benign/true/3.jpg
- Data/Code/Code_of_Experiment/Quantitative_experiment_results/Experimental_Data_and_Results/1channel_3class_r_and_g_benign/true/4.jpg
- Data/Code/Code_of_Experiment/Quantitative_experiment_results/Experimental_Data_and_Results/1channel_3class_r_and_g_malignant/
- Data/Code/Code_of_Experiment/Quantitative_experiment_results/Experimental_Data_and_Results/1channel_3class_r_and_g_malignant/dice.doc
- Data/Code/Code_of_Experiment/Quantitative_experiment_results/Experimental_Data_and_Results/1channel_3class_r_and_g_malignant/iou.doc
- Data/Code/Code_of_Experiment/Quantitative_experiment_results/Experimental_Data_and_Results/1channel_3class_r_and_g_malignant/original/
- Data/Code/Code_of_Experiment/Quantitative_experiment_results/Experimental_Data_and_Results/1channel_3class_r_and_g_malignant/original/5.jpg
- Data/Code/Code_of_Experiment/Quantitative_experiment_results/Experimental_Data_and_Results/1channel_3class_r_and_g_malignant/original/6.jpg
- Data/Code/Code_of_Experiment/Quantitative_experiment_results/Experimental_Data_and_Results/1channel_3class_r_and_g_malignant/original/7.jpg
- Data/Code/Code_of_Experiment/Quantitative_experiment_results/Experimental_Data_and_Results/1channel_3class_r_and_g_malignant/predict/
- Data/Code/Code_of_Experiment/Quantitative_experiment_results/Experimental_Data_and_Results/1channel_3class_r_and_g_malignant/predict/5.jpg
- Data/Code/Code_of_Experiment/Quantitative_experiment_results/Experimental_Data_and_Results/1channel_3class_r_and_g_malignant/predict/6.jpg
- Data/Code/Code_of_Experiment/Quantitative_experiment_results/Experimental_Data_and_Results/1channel_3class_r_and_g_malignant/predict/7.jpg
- Data/Code/Code_of_Experiment/Quantitative_experiment_results/Experimental_Data_and_Results/1channel_3class_r_and_g_malignant/true/
- Data/Code/Code_of_Experiment/Quantitative_experiment_results/Experimental_Data_and_Results/1channel_3class_r_and_g_malignant/true/5.jpg
- Data/Code/Code_of_Experiment/Quantitative_experiment_results/Experimental_Data_and_Results/1channel_3class_r_and_g_malignant/true/6.jpg
- Data/Code/Code_of_Experiment/Quantitative_experiment_results/Experimental_Data_and_Results/1channel_3class_r_and_g_malignant/true/7.jpg
- Data/Code/Code_of_Experiment/Quantitative_experiment_results/Experimental_Data_and_Results/3channel_3class_w_and_b_benign/
- Data/Code/Code_of_Experiment/Quantitative_experiment_results/Experimental_Data_and_Results/3channel_3class_w_and_b_benign/dice.doc
- Data/Code/Code_of_Experiment/Quantitative_experiment_results/Experimental_Data_and_Results/3channel_3class_w_and_b_benign/iou.doc
- Data/Code/Code_of_Experiment/Quantitative_experiment_results/Experimental_Data_and_Results/3channel_3class_w_and_b_benign/original/
- Data/Code/Code_of_Experiment/Quantitative_experiment_results/Experimental_Data_and_Results/3channel_3class_w_and_b_benign/original/0.jpg
- Data/Code/Code_of_Experiment/Quantitative_experiment_results/Experimental_Data_and_Results/3channel_3class_w_and_b_benign/original/1.jpg
- Data/Code/Code_of_Experiment/Quantitative_experiment_results/Experimental_Data_and_Results/3channel_3class_w_and_b_benign/original/2.jpg
- Data/Code/Code_of_Experiment/Quantitative_experiment_results/Experimental_Data_and_Results/3channel_3class_w_and_b_benign/original/3.jpg
- Data/Code/Code_of_Experiment/Quantitative_experiment_results/Experimental_Data_and_Results/3channel_3class_w_and_b_benign/original/4.jpg
- Data/Code/Code_of_Experiment/Quantitative_experiment_results/Experimental_Data_and_Results/3channel_3class_w_and_b_benign/predict/
- Data/Code/Code_of_Experiment/Quantitative_experiment_results/Experimental_Data_and_Results/3channel_3class_w_and_b_benign/predict/0.jpg
- Data/Code/Code_of_Experiment/Quantitative_experiment_results/Experimental_Data_and_Results/3channel_3class_w_and_b_benign/predict/1.jpg
- Data/Code/Code_of_Experiment/Quantitative_experiment_results/Experimental_Data_and_Results/3channel_3class_w_and_b_benign/predict/2.jpg
- Data/Code/Code_of_Experiment/Quantitative_experiment_results/Experimental_Data_and_Results/3channel_3class_w_and_b_benign/predict/3.jpg
- Data/Code/Code_of_Experiment/Quantitative_experiment_results/Experimental_Data_and_Results/3channel_3class_w_and_b_benign/predict/4.jpg
- Data/Code/Code_of_Experiment/Quantitative_experiment_results/Experimental_Data_and_Results/3channel_3class_w_and_b_benign/true/
- Data/Code/Code_of_Experiment/Quantitative_experiment_results/Experimental_Data_and_Results/3channel_3class_w_and_b_benign/true/0.jpg
- Data/Code/Code_of_Experiment/Quantitative_experiment_results/Experimental_Data_and_Results/3channel_3class_w_and_b_benign/true/1.jpg
- Data/Code/Code_of_Experiment/Quantitative_experiment_results/Experimental_Data_and_Results/3channel_3class_w_and_b_benign/true/2.jpg
- Data/Code/Code_of_Experiment/Quantitative_experiment_results/Experimental_Data_and_Results/3channel_3class_w_and_b_benign/true/3.jpg
- Data/Code/Code_of_Experiment/Quantitative_experiment_results/Experimental_Data_and_Results/3channel_3class_w_and_b_benign/true/4.jpg
- Data/Code/Code_of_Experiment/Quantitative_experiment_results/Experimental_Data_and_Results/3channel_3class_w_and_b_malignant/
- Data/Code/Code_of_Experiment/Quantitative_experiment_results/Experimental_Data_and_Results/3channel_3class_w_and_b_malignant/dice.doc
- Data/Code/Code_of_Experiment/Quantitative_experiment_results/Experimental_Data_and_Results/3channel_3class_w_and_b_malignant/iou.doc
- Data/Code/Code_of_Experiment/Quantitative_experiment_results/Experimental_Data_and_Results/3channel_3class_w_and_b_malignant/original/
- Data/Code/Code_of_Experiment/Quantitative_experiment_results/Experimental_Data_and_Results/3channel_3class_w_and_b_malignant/original/5.jpg
- Data/Code/Code_of_Experiment/Quantitative_experiment_results/Experimental_Data_and_Results/3channel_3class_w_and_b_malignant/original/6.jpg
- Data/Code/Code_of_Experiment/Quantitative_experiment_results/Experimental_Data_and_Results/3channel_3class_w_and_b_malignant/original/7.jpg
- Data/Code/Code_of_Experiment/Quantitative_experiment_results/Experimental_Data_and_Results/3channel_3class_w_and_b_malignant/predict/
- Data/Code/Code_of_Experiment/Quantitative_experiment_results/Experimental_Data_and_Results/3channel_3class_w_and_b_malignant/predict/5.jpg
- Data/Code/Code_of_Experiment/Quantitative_experiment_results/Experimental_Data_and_Results/3channel_3class_w_and_b_malignant/predict/6.jpg
- Data/Code/Code_of_Experiment/Quantitative_experiment_results/Experimental_Data_and_Results/3channel_3class_w_and_b_malignant/predict/7.jpg
- Data/Code/Code_of_Experiment/Quantitative_experiment_results/Experimental_Data_and_Results/3channel_3class_w_and_b_malignant/true/
- Data/Code/Code_of_Experiment/Quantitative_experiment_results/Experimental_Data_and_Results/3channel_3class_w_and_b_malignant/true/5.jpg
- Data/Code/Code_of_Experiment/Quantitative_experiment_results/Experimental_Data_and_Results/3channel_3class_w_and_b_malignant/true/6.jpg
- Data/Code/Code_of_Experiment/Quantitative_experiment_results/Experimental_Data_and_Results/3channel_3class_w_and_b_malignant/true/7.jpg
- Data/Code/Code_of_Experiment/Quantitative_experiment_results/Histogram of the Output of the Expanded U-Net.py
- Data/Segmentation_Results/
- Data/Segmentation_Results/Expanded_U-Net/
- Data/Segmentation_Results/Expanded_U-Net/1/
- Data/Segmentation_Results/Expanded_U-Net/1/1.jpg
- Data/Segmentation_Results/Expanded_U-Net/1/2.jpg
- Data/Segmentation_Results/Expanded_U-Net/1/3.jpg
- Data/Segmentation_Results/Expanded_U-Net/2/
- Data/Segmentation_Results/Expanded_U-Net/2/4.jpg
- Data/Segmentation_Results/Expanded_U-Net/2/5.jpg
- Data/Segmentation_Results/Expanded_U-Net/2/6.jpg
- Data/Segmentation_Results/Expanded_U-Net/3/
- Data/Segmentation_Results/Expanded_U-Net/3/7.jpg
- Data/Segmentation_Results/Expanded_U-Net/3/8.jpg
- Data/Segmentation_Results/Expanded_U-Net/3/9.jpg
- Data/Segmentation_Results/Expanded_U-Net/4/
- Data/Segmentation_Results/Expanded_U-Net/4/10.jpg
- Data/Segmentation_Results/Expanded_U-Net/4/11.jpg
- Data/Segmentation_Results/Expanded_U-Net/4/12.jpg
- Data/Segmentation_Results/Expanded_U-Net/5/
- Data/Segmentation_Results/Expanded_U-Net/5/13.jpg
- Data/Segmentation_Results/Expanded_U-Net/5/14.jpg
- Data/Segmentation_Results/Expanded_U-Net/5/15.jpg
- Data/Segmentation_Results/Expanded_U-Net/6/
- Data/Segmentation_Results/Expanded_U-Net/6/16.jpg
- Data/Segmentation_Results/Expanded_U-Net/6/17.jpg
- Data/Segmentation_Results/Expanded_U-Net/6/18.jpg
- Data/Segmentation_Results/Expanded_U-Net/7/
- Data/Segmentation_Results/Expanded_U-Net/7/22.jpg
- Data/Segmentation_Results/Expanded_U-Net/7/23.jpg
- Data/Segmentation_Results/Expanded_U-Net/7/24.jpg
- Data/Segmentation_Results/Expanded_U-Net/8/
- Data/Segmentation_Results/Expanded_U-Net/8/28.jpg
- Data/Segmentation_Results/Expanded_U-Net/8/29.jpg
- Data/Segmentation_Results/Expanded_U-Net/8/30.jpg
- Data/Segmentation_Results/Expanded_U-Net/9/
- Data/Segmentation_Results/Expanded_U-Net/9/31.jpg
- Data/Segmentation_Results/Expanded_U-Net/9/32.jpg
- Data/Segmentation_Results/Expanded_U-Net/9/33.jpg
- Data/Segmentation_Results/General_U-Net/
- Data/Segmentation_Results/General_U-Net/1/
- Data/Segmentation_Results/General_U-Net/1/1.jpg
- Data/Segmentation_Results/General_U-Net/1/2.jpg
- Data/Segmentation_Results/General_U-Net/1/3.jpg
- Data/Segmentation_Results/General_U-Net/10/
- Data/Segmentation_Results/General_U-Net/10/28.jpg
- Data/Segmentation_Results/General_U-Net/10/29.jpg
- Data/Segmentation_Results/General_U-Net/10/30.jpg
- Data/Segmentation_Results/General_U-Net/2/
- Data/Segmentation_Results/General_U-Net/2/4.jpg
- Data/Segmentation_Results/General_U-Net/2/5.jpg
- Data/Segmentation_Results/General_U-Net/2/6.jpg
- Data/Segmentation_Results/General_U-Net/3/
- Data/Segmentation_Results/General_U-Net/3/7.jpg
- Data/Segmentation_Results/General_U-Net/3/8.jpg
- Data/Segmentation_Results/General_U-Net/3/9.jpg
- Data/Segmentation_Results/General_U-Net/4/
- Data/Segmentation_Results/General_U-Net/4/10.jpg
- Data/Segmentation_Results/General_U-Net/4/11.jpg
- Data/Segmentation_Results/General_U-Net/4/12.jpg
- Data/Segmentation_Results/General_U-Net/5/
- Data/Segmentation_Results/General_U-Net/5/13.jpg
- Data/Segmentation_Results/General_U-Net/5/14.jpg
- Data/Segmentation_Results/General_U-Net/5/15.jpg
- Data/Segmentation_Results/General_U-Net/6/
- Data/Segmentation_Results/General_U-Net/6/16.jpg
- Data/Segmentation_Results/General_U-Net/6/17.jpg
- Data/Segmentation_Results/General_U-Net/6/18.jpg
- Data/Segmentation_Results/General_U-Net/7/
- Data/Segmentation_Results/General_U-Net/7/19.jpg
- Data/Segmentation_Results/General_U-Net/7/20.jpg
- Data/Segmentation_Results/General_U-Net/7/21.jpg
- Data/Segmentation_Results/General_U-Net/8/
- Data/Segmentation_Results/General_U-Net/8/22.jpg
- Data/Segmentation_Results/General_U-Net/8/23.jpg
- Data/Segmentation_Results/General_U-Net/8/24.jpg
- Data/Segmentation_Results/General_U-Net/9/
- Data/Segmentation_Results/General_U-Net/9/25.jpg
- Data/Segmentation_Results/General_U-Net/9/26.jpg
- Data/Segmentation_Results/General_U-Net/9/27.jpg
- Data/TestingDataSet/
- Data/TestingDataSet/Test-Expanded-3-channel-Labels/
- Data/TestingDataSet/Test-Expanded-3-channel-Labels/107.png
- Data/TestingDataSet/Test-Expanded-3-channel-Labels/119.png
- Data/TestingDataSet/Test-Expanded-3-channel-Labels/131.png
- Data/TestingDataSet/Test-Expanded-3-channel-Labels/143.png
- Data/TestingDataSet/Test-Expanded-3-channel-Labels/155.png
- Data/TestingDataSet/Test-Expanded-3-channel-Labels/167.png
- Data/TestingDataSet/Test-Expanded-3-channel-Labels/179.png
- Data/TestingDataSet/Test-Expanded-3-channel-Labels/191.png
- Data/TestingDataSet/Test-Expanded-3-channel-Labels/200.png
- Data/TestingDataSet/Test-Expanded-BreastTumourImages/
- Data/TestingDataSet/Test-Expanded-BreastTumourImages/107.jpg
- Data/TestingDataSet/Test-Expanded-BreastTumourImages/119.jpg
- Data/TestingDataSet/Test-Expanded-BreastTumourImages/131.jpg
- Data/TestingDataSet/Test-Expanded-BreastTumourImages/143.jpg
- Data/TestingDataSet/Test-Expanded-BreastTumourImages/155.jpg
- Data/TestingDataSet/Test-Expanded-BreastTumourImages/167.jpg
- Data/TestingDataSet/Test-Expanded-BreastTumourImages/179.jpg
- Data/TestingDataSet/Test-Expanded-BreastTumourImages/191.jpg
- Data/TestingDataSet/Test-Expanded-BreastTumourImages/200.jpg
- Data/TestingDataSet/Test-General-1-BreastTumourImages/
- Data/TestingDataSet/Test-General-1-BreastTumourImages/119.jpg
- Data/TestingDataSet/Test-General-1-channel-Labels/
- Data/TestingDataSet/Test-General-1-channel-Labels/119.png
- Data/TrainingDataSet/
- Data/TrainingDataSet/BreastTumourImages/
- Data/TrainingDataSet/BreastTumourImages/0.jpg
- Data/TrainingDataSet/BreastTumourImages/1.jpg
- Data/TrainingDataSet/BreastTumourImages/10.jpg
- Data/TrainingDataSet/BreastTumourImages/100.jpg
- Data/TrainingDataSet/BreastTumourImages/101.jpg
- Data/TrainingDataSet/BreastTumourImages/102.jpg
- Data/TrainingDataSet/BreastTumourImages/103.jpg
- Data/TrainingDataSet/BreastTumourImages/104.jpg
- Data/TrainingDataSet/BreastTumourImages/105.jpg
- Data/TrainingDataSet/BreastTumourImages/106.jpg
- Data/TrainingDataSet/BreastTumourImages/108.jpg
- Data/TrainingDataSet/BreastTumourImages/109.jpg
- Data/TrainingDataSet/BreastTumourImages/11.jpg
- Data/TrainingDataSet/BreastTumourImages/110.jpg
- Data/TrainingDataSet/BreastTumourImages/111.jpg
- Data/TrainingDataSet/BreastTumourImages/112.jpg
- Data/TrainingDataSet/BreastTumourImages/113.jpg
- Data/TrainingDataSet/BreastTumourImages/114.jpg
- Data/TrainingDataSet/BreastTumourImages/115.jpg
- Data/TrainingDataSet/BreastTumourImages/116.jpg
- Data/TrainingDataSet/BreastTumourImages/117.jpg
- Data/TrainingDataSet/BreastTumourImages/118.jpg
- Data/TrainingDataSet/BreastTumourImages/12.jpg
- Data/TrainingDataSet/BreastTumourImages/120.jpg
- Data/TrainingDataSet/BreastTumourImages/121.jpg
- Data/TrainingDataSet/BreastTumourImages/122.jpg
- Data/TrainingDataSet/BreastTumourImages/123.jpg
- Data/TrainingDataSet/BreastTumourImages/124.jpg
- Data/TrainingDataSet/BreastTumourImages/125.jpg
- Data/TrainingDataSet/BreastTumourImages/126.jpg
- Data/TrainingDataSet/BreastTumourImages/127.jpg
- Data/TrainingDataSet/BreastTumourImages/128.jpg
- Data/TrainingDataSet/BreastTumourImages/129.jpg
- Data/TrainingDataSet/BreastTumourImages/13.jpg
- Data/TrainingDataSet/BreastTumourImages/130.jpg
- Data/TrainingDataSet/BreastTumourImages/132.jpg
- Data/TrainingDataSet/BreastTumourImages/133.jpg
- Data/TrainingDataSet/BreastTumourImages/134.jpg
- Data/TrainingDataSet/BreastTumourImages/135.jpg
- Data/TrainingDataSet/BreastTumourImages/136.jpg
- Data/TrainingDataSet/BreastTumourImages/137.jpg
- Data/TrainingDataSet/BreastTumourImages/138.jpg
- Data/TrainingDataSet/BreastTumourImages/139.jpg
- Data/TrainingDataSet/BreastTumourImages/14.jpg
- Data/TrainingDataSet/BreastTumourImages/140.jpg
- Data/TrainingDataSet/BreastTumourImages/141.jpg
- Data/TrainingDataSet/BreastTumourImages/142.jpg
- Data/TrainingDataSet/BreastTumourImages/144.jpg
- Data/TrainingDataSet/BreastTumourImages/145.jpg
- Data/TrainingDataSet/BreastTumourImages/146.jpg
- Data/TrainingDataSet/BreastTumourImages/147.jpg
- Data/TrainingDataSet/BreastTumourImages/148.jpg
- Data/TrainingDataSet/BreastTumourImages/149.jpg
- Data/TrainingDataSet/BreastTumourImages/15.jpg
- Data/TrainingDataSet/BreastTumourImages/150.jpg
- Data/TrainingDataSet/BreastTumourImages/151.jpg
- Data/TrainingDataSet/BreastTumourImages/152.jpg
- Data/TrainingDataSet/BreastTumourImages/153.jpg
- Data/TrainingDataSet/BreastTumourImages/154.jpg
- Data/TrainingDataSet/BreastTumourImages/156.jpg
- Data/TrainingDataSet/BreastTumourImages/157.jpg
- Data/TrainingDataSet/BreastTumourImages/158.jpg
- Data/TrainingDataSet/BreastTumourImages/159.jpg
- Data/TrainingDataSet/BreastTumourImages/16.jpg
- Data/TrainingDataSet/BreastTumourImages/160.jpg
- Data/TrainingDataSet/BreastTumourImages/161.jpg
- Data/TrainingDataSet/BreastTumourImages/162.jpg
- Data/TrainingDataSet/BreastTumourImages/163.jpg
- Data/TrainingDataSet/BreastTumourImages/164.jpg
- Data/TrainingDataSet/BreastTumourImages/165.jpg
- Data/TrainingDataSet/BreastTumourImages/166.jpg
- Data/TrainingDataSet/BreastTumourImages/168.jpg
- Data/TrainingDataSet/BreastTumourImages/169.jpg
- Data/TrainingDataSet/BreastTumourImages/17.jpg
- Data/TrainingDataSet/BreastTumourImages/170.jpg
- Data/TrainingDataSet/BreastTumourImages/171.jpg
- Data/TrainingDataSet/BreastTumourImages/172.jpg
- Data/TrainingDataSet/BreastTumourImages/173.jpg
- Data/TrainingDataSet/BreastTumourImages/174.jpg
- Data/TrainingDataSet/BreastTumourImages/175.jpg
- Data/TrainingDataSet/BreastTumourImages/176.jpg
- Data/TrainingDataSet/BreastTumourImages/177.jpg
- Data/TrainingDataSet/BreastTumourImages/178.jpg
- Data/TrainingDataSet/BreastTumourImages/18.jpg
- Data/TrainingDataSet/BreastTumourImages/180.jpg
- Data/TrainingDataSet/BreastTumourImages/181.jpg
- Data/TrainingDataSet/BreastTumourImages/182.jpg
- Data/TrainingDataSet/BreastTumourImages/183.jpg
- Data/TrainingDataSet/BreastTumourImages/184.jpg
- Data/TrainingDataSet/BreastTumourImages/185.jpg
- Data/TrainingDataSet/BreastTumourImages/186.jpg
- Data/TrainingDataSet/BreastTumourImages/187.jpg
- Data/TrainingDataSet/BreastTumourImages/188.jpg
- Data/TrainingDataSet/BreastTumourImages/189.jpg
- Data/TrainingDataSet/BreastTumourImages/19.jpg
- Data/TrainingDataSet/BreastTumourImages/190.jpg
[truncated: 482 more entries]
