# Supplementary material for: Segmentation and recognition of breast ultrasound images based on an expanded U-Net
Source: PLoS One. 2021 Jun 15;16(6):e0253202. doi: 10.1371/journal.pone.0253202 (PMC8205136; doi:10.1371/journal.pone.0253202)
Supplement: S1 Data — The data includes the datasets of training and testing for the expanded U-Net, the code of the expanded U-Net and the results of the experiments. (ZIP) [file pone.0253202.s001.zip › Data/Code/Code_of_Experiment/Fast_Convergence_of_Expanded_U-Net_Training/Model_and_Results/logmoid1/acc1.csv]

Wall time	Step	Value
1593832761.8780854	0	0.5425481796264648
1593832762.3438396	1	0.5646028518676758
1593832762.8386335	2	0.5750141143798828
1593832763.2634978	3	0.5866031646728516
1593832763.775128	4	0.601536750793457
1593832764.2769456	5	0.6084051132202148
1593832764.765642	6	0.6116552352905273
1593832765.258329	7	0.5999002456665039
1593832765.7480145	8	0.6259174346923828
1593832766.242693	9	0.6470508575439453
1593832766.7294004	10	0.6546077728271484
1593832767.2220726	11	0.6442890167236328
1593832767.7117658	12	0.6649961471557617
1593832768.2044473	13	0.6914863586425781
1593832768.7200668	14	0.6978788375854492
1593832769.212751	15	0.7165536880493164
1593832769.7004473	16	0.7073850631713867
1593832770.193236	17	0.7404346466064453
1593832770.699882	18	0.7563714981079102
1593832771.1865804	19	0.7710599899291992
1593832771.6792655	20	0.6824588775634766
1593832772.166959	21	0.7455511093139648
1593832772.669615	22	0.7571096420288086
1593832773.162298	23	0.7808284759521484
1593832773.7636898	24	0.7930116653442383
1593832774.1725957	25	0.8015422821044922
1593832774.684228	26	0.81427001953125
1593832775.1908739	27	0.7520990371704102
1593832775.6855617	28	0.8155336380004883
1593832776.181362	29	0.853917121887207
1593832776.673017	30	0.8746747970581055
1593832777.1646988	31	0.8390522003173828
1593832777.6533988	32	0.8449678421020508
1593832778.1470723	33	0.8848409652709961
1593832778.571937	34	0.8986415863037109
1593832779.0736725	35	0.8722133636474609
1593832779.4815698	36	0.7997369766235352
1593832780.0022006	37	0.8692407608032227
1593832780.4978733	38	0.8876771926879883
1593832781.0105047	39	0.8903121948242188
1593832781.5011916	40	0.8892059326171875
1593832781.99188	41	0.7952871322631836
1593832782.480573	42	0.8470058441162109
1593832782.9732554	43	0.8847017288208008
1593832783.4649408	44	0.905186653137207
1593832783.956625	45	0.9128313064575195
1593832784.4463155	46	0.8911552429199219
1593832784.854225	47	0.9048099517822266
1593832785.3788218	48	0.9126605987548828
1593832785.8814778	49	0.9279556274414062
1593832786.3821409	50	0.9295921325683594
1593832786.8768177	51	0.9355974197387695
1593832787.374487	52	0.933619499206543
1593832787.8671684	53	0.9348411560058594
1593832788.3558614	54	0.912872314453125
1593832788.8495424	55	0.9135465621948242
1593832789.3452175	56	0.9157276153564453
1593832789.7571187	57	0.9267330169677734
1593832790.2677507	58	0.9380569458007812
1593832790.6995945	59	0.9406642913818359
1593832791.2221975	60	0.9452419281005859
1593832791.7108912	61	0.943638801574707
1593832792.20457	62	0.9427175521850586
1593832792.6952584	63	0.9350252151489258
1593832793.1869435	64	0.9446706771850586
1593832793.6776307	65	0.9488306045532227
1593832794.1703146	66	0.9506092071533203
1593832794.6619987	67	0.9528656005859375
1593832795.103846	68	0.9517822265625
1593832795.6254241	69	0.9542827606201172
1593832796.1171103	70	0.9480791091918945
1593832796.607796	71	0.9414701461791992
1593832797.101476	72	0.9404373168945312
1593832797.590177	73	0.9390983581542969
1593832798.0918295	74	0.9495162963867188
1593832798.586505	75	0.9555816650390625
1593832799.0761971	76	0.9412937164306641
1593832799.5728703	77	0.9267177581787109
1593832800.06954	78	0.8965635299682617
1593832800.5622237	79	0.7806825637817383
1593832801.0499246	80	0.8378438949584961
1593832801.5485845	81	0.8272943496704102
1593832802.0462537	82	0.9132423400878906
1593832802.5359445	83	0.9347944259643555
1593832803.0306222	84	0.9354019165039062
1593832803.5193145	85	0.9351415634155273
1593832804.0119975	86	0.935664176940918
1593832804.4458387	87	0.9501333236694336
1593832804.982404	88	0.9516105651855469
1593832805.3923078	89	0.9559574127197266
1593832805.9029427	90	0.9547481536865234
1593832806.398617	91	0.9581184387207031
1593832806.889305	92	0.9511089324951172
1593832807.2912292	93	0.9439020156860352
1593832807.82585	94	0.9313449859619141
1593832808.3166294	95	0.9546165466308594
1593832808.8093166	96	0.9569816589355469
1593832809.3000004	97	0.9584903717041016
1593832809.791688	98	0.9542694091796875
1593832810.2853673	99	0.9571514129638672
1593832810.6872914	100	0.9602451324462891
1593832811.2019148	101	0.9606094360351562
1593832811.6965926	102	0.9611501693725586
1593832812.1832912	103	0.9621343612670898
1593832812.673979	104	0.9624958038330078
1593832813.1647706	105	0.963191032409668
1593832813.6644344	106	0.9651222229003906
1593832814.1591117	107	0.9646215438842773
1593832814.6528664	108	0.9638299942016602
1593832815.1425564	109	0.9605512619018555
1593832815.6332448	110	0.9564123153686523
1593832816.041153	111	0.9507970809936523
1593832816.5548842	112	0.9642190933227539
1593832817.0428636	113	0.9632863998413086
1593832817.5345836	114	0.9646492004394531
1593832818.0242732	115	0.9650774002075195
1593832818.516956	116	0.9662008285522461
1593832819.0256276	117	0.9656887054443359
1593832819.5222676	118	0.965087890625
1593832820.0119581	119	0.965907096862793
1593832820.507633	120	0.9661521911621094
1593832820.9145439	121	0.9646081924438477
1593832821.4670675	122	0.9661016464233398
1593832822.1443174	123	0.9627876281738281
1593832822.5482376	124	0.9655075073242188
1593832823.0858004	125	0.963139533996582
1593832823.5226307	126	0.963841438293457
1593832824.0372553	127	0.9658603668212891
1593832824.52595	128	0.9660787582397461
1593832825.0306005	129	0.9676780700683594
1593832825.519293	130	0.9656047821044922
1593832826.0119758	131	0.9677705764770508
1593832826.5206141	132	0.9668350219726562
1593832826.9285238	133	0.9685811996459961
1593832827.5059805	134	0.9678955078125
1593832827.9507911	135	0.9682188034057617
1593832828.3756545	136	0.9670829772949219
1593832828.8194828	137	0.9687671661376953
1593832829.2653525	138	0.9672050476074219
1593832829.719141	139	0.9683113098144531
1593832830.1420417	140	0.9671592712402344
1593832830.5658772	141	0.9684572219848633
1593832831.0076952	142	0.9679431915283203
1593832831.4486477	143	0.9689292907714844
1593832831.8884733	144	0.969264030456543
1593832832.3023653	145	0.9694442749023438
1593832832.727231	146	0.9700117111206055
1593832833.159265	147	0.9687595367431641
1593832833.5931044	148	0.9684972763061523
1593832834.1216915	149	0.9666013717651367
1593832834.621356	150	0.9675989151000977
1593832835.114037	151	0.9674196243286133
1593832835.6047256	152	0.9673290252685547
1593832836.095414	153	0.9684514999389648
1593832836.5891047	154	0.969700813293457
1593832837.090753	155	0.9698772430419922
1593832837.4956682	156	0.9703750610351562
1593832838.0202663	157	0.9713039398193359
1593832838.50896	158	0.9706096649169922
1593832839.0056388	159	0.968998908996582
1593832839.504298	160	0.9671573638916016
1593832839.910212	161	0.969019889831543
1593832840.434811	162	0.9654474258422852
1593832840.931482	163	0.9693279266357422
1593832841.4281533	164	0.9686183929443359
1593832841.919838	165	0.9712419509887695
1593832842.4115245	166	0.9695510864257812
1593832842.8144467	167	0.9716310501098633
1593832843.3431468	168	0.9692697525024414
1593832843.8749526	169	0.9713726043701172
1593832844.3676353	170	0.9690284729003906
1593832844.8712885	171	0.9706745147705078
1593832845.3609905	172	0.9700460433959961
1593832845.8536758	173	0.9720602035522461
1593832846.3423665	174	0.9711160659790039
1593832846.8361833	175	0.9715890884399414
1593832847.3268495	176	0.9719133377075195
1593832847.9133923	177	0.9721794128417969
1593832848.3234107	178	0.9711904525756836
1593832848.8350434	179	0.9719657897949219
1593832849.3267264	180	0.969883918762207
1593832849.8194094	181	0.9712896347045898
1593832850.3091002	182	0.967503547668457
1593832850.8017838	183	0.9704389572143555
1593832851.2934685	184	0.9690675735473633
1593832851.785153	185	0.9716939926147461
1593832852.274844	186	0.9702873229980469
1593832852.7715158	187	0.9722614288330078
1593832853.268187	188	0.9715147018432617
1593832853.675099	189	0.9731616973876953
1593832854.2026885	190	0.9709444046020508
1593832854.7013583	191	0.9719476699829102
1593832855.1950352	192	0.9698562622070312
1593832855.6857245	193	0.971893310546875
1593832856.0896437	194	0.9705486297607422
1593832856.6122456	195	0.9724016189575195
1593832857.1029348	196	0.9713191986083984
1593832857.595616	197	0.9717445373535156
1593832858.0853071	198	0.9710779190063477
1593832858.5759966	199	0.9712333679199219
1593832859.0756593	200	0.9707612991333008
1593832859.4965348	201	0.9726095199584961
1593832859.9992273	202	0.9728050231933594
1593832860.4918733	203	0.972193717956543
1593832860.982559	204	0.9730958938598633
1593832861.4752421	205	0.9730596542358398
1593832861.9659302	206	0.9730892181396484
1593832862.4576147	207	0.9735851287841797
1593832862.9602716	208	0.9736242294311523
1593832863.451973	209	0.9732131958007812
1593832863.9436414	210	0.9735708236694336
1593832864.4452996	211	0.9728403091430664
1593832864.9349911	212	0.9736642837524414
1593832865.4277565	213	0.9731645584106445
1593832865.9184425	214	0.9734554290771484
1593832866.412124	215	0.9734039306640625
1593832866.9018135	216	0.9734621047973633
1593832867.3935072	217	0.9731025695800781
1593832867.8851833	218	0.9732484817504883
1593832868.385846	219	0.9733371734619141
1593832868.87753	220	0.9728469848632812
1593832869.2834444	221	0.9727039337158203
1593832869.8081129	222	0.9729852676391602
1593832870.2988012	223	0.9720067977905273
1593832870.788492	224	0.9736747741699219
1593832871.2801776	225	0.9721689224243164
1593832871.770865	226	0.973170280456543
1593832872.2775104	227	0.9711980819702148
1593832872.682427	228	0.9734249114990234
1593832873.2050295	229	0.9720630645751953
1593832873.7056913	230	0.9735889434814453
1593832874.1973755	231	0.9719982147216797
1593832874.605287	232	0.9725809097290039
1593832875.118913	233	0.9684133529663086
1593832875.6355305	234	0.9674043655395508
1593832876.1481612	235	0.9480724334716797
1593832876.6389694	236	0.9205446243286133
1593832877.1306436	237	0.8372879028320312
1593832877.6223292	238	0.6858339309692383
1593832878.1283593	239	0.8163576126098633
1593832878.6252012	240	0.7082557678222656
1593832879.1168504	241	0.7909669876098633
1593832879.5237627	242	0.8562507629394531
1593832880.0463667	243	0.838496208190918
1593832880.5390477	244	0.7808198928833008
1593832881.040864	245	0.8889017105102539
1593832881.533502	246	0.9060544967651367
1593832882.0341637	247	0.9102354049682617
1593832882.5249388	248	0.9119606018066406
1593832883.027595	249	0.8909597396850586
1593832883.5202782	250	0.9101676940917969
1593832884.0109696	251	0.9278459548950195
1593832884.4168801	252	0.9339084625244141
1593832884.941477	253	0.9374780654907227
1593832885.432167	254	0.9375133514404297
1593832885.9228528	255	0.9318466186523438
1593832886.4145389	256	0.9310398101806641
1593832886.9062235	257	0.9274816513061523
1593832887.3949187	258	0.9427595138549805
1593832887.8895965	259	0.9476652145385742
1593832888.391255	260	0.9508962631225586
1593832888.902886	261	0.9511775970458984
1593832889.5411797	262	0.9532651901245117
1593832889.9520798	263	0.9499244689941406
1593832890.3729546	264	0.9462060928344727
1593832890.8945677	265	0.9288215637207031
1593832891.3882394	266	0.9353313446044922
1593832891.8809404	267	0.947443962097168
1593832892.3706133	268	0.9558868408203125
1593832892.8732693	269	0.9583225250244141
1593832893.364954	270	0.9585504531860352
1593832893.8556423	271	0.9599275588989258
1593832894.3493207	272	0.9600610733032227
1593832894.8529756	273	0.9601764678955078
1593832895.3616135	274	0.9596433639526367
1593832895.8532996	275	0.9614772796630859
1593832896.344986	276	0.9603548049926758
1593832896.8356757	277	0.9569158554077148
1593832897.3295357	278	0.9499912261962891
1593832897.8262	279	0.9385538101196289
1593832898.3229504	280	0.9496927261352539
1593832898.814634	281	0.9601812362670898
1593832899.3152938	282	0.960052490234375
1593832899.8069792	283	0.9624958038330078
1593832900.2158854	284	0.9615154266357422
1593832900.7484608	285	0.9629535675048828
1593832901.2371538	286	0.9613075256347656
1593832901.728839	287	0.9633960723876953
1593832902.2206242	288	0.9622383117675781
1593832902.714329	289	0.9633007049560547
1593832903.2189596	290	0.9642772674560547
1593832903.7176237	291	0.9662361145019531
1593832904.2073119	292	0.9657497406005859
1593832904.7139745	293	0.965296745300293
1593832905.1487942	294	0.963526725769043
1593832905.6644144	295	0.9651908874511719
1593832906.1660743	296	0.9630823135375977
1593832906.6647403	297	0.9661893844604492
1593832907.1624093	298	0.963170051574707
1593832907.6621752	299	0.9667119979858398
1593832908.1628902	300	0.9626531600952148
1593832908.6555753	301	0.9659357070922852
1593832909.1572335	302	0.9637088775634766
1593832909.5821266	303	0.9661436080932617
1593832910.084814	304	0.9631977081298828
1593832910.574474	305	0.967707633972168
1593832911.0422215	306	0.9650459289550781
1593832911.5329092	307	0.9672107696533203
1593832912.034574	308	0.965754508972168
1593832912.5272496	309	0.9681100845336914
1593832913.022924	310	0.9665555953979492
1593832913.526578	311	0.9683141708374023
1593832914.0252445	312	0.9674386978149414
1593832914.5149348	313	0.9690427780151367
1593832915.0056233	314	0.9673938751220703
1593832915.5003014	315	0.9694814682006836
1593832915.911202	316	0.9692783355712891
1593832916.4338048	317	0.9687395095825195
1593832916.9294784	318	0.9686622619628906
1593832917.4171739	319	0.9687347412109375
1593832917.8430355	320	0.9688930511474609
1593832918.2669015	321	0.969573974609375
1593832918.6817932	322	0.969512939453125
1593832919.2043955	323	0.9695501327514648
1593832919.6960802	324	0.9697647094726562
1593832920.1897678	325	0.9702358245849609
1593832920.6894255	326	0.9691658020019531
1593832921.0973334	327	0.9700479507446289
1593832921.5002568	328	0.9699192047119141
1593832922.044982	329	0.9692544937133789
1593832922.5366683	330	0.9683990478515625
1593832923.0293508	331	0.9690475463867188
1593832923.522032	332	0.9691753387451172
1593832924.0246882	333	0.9690217971801758
1593832924.5143797	334	0.969599723815918
1593832925.0160375	335	0.9703235626220703
1593832925.507723	336	0.9701108932495117
1593832925.9136415	337	0.9708356857299805
1593832926.4482098	338	0.9698829650878906
1593832926.9388974	339	0.970911979675293
1593832927.4405544	340	0.9713039398193359
1593832927.9352324	341	0.9712038040161133
1593832928.4348974	342	0.9698467254638672
1593832928.94254	343	0.9714784622192383
1593832929.442202	344	0.9703207015991211
1593832929.9318957	345	0.9708013534545898
1593832930.424575	346	0.9693889617919922
1593832930.9152634	347	0.970911979675293
1593832931.3191833	348	0.9681777954101562
1593832931.8547533	349	0.9699926376342773
1593832932.360489	350	0.9660167694091797
1593832932.8581853	351	0.9687128067016602
1593832933.3531396	352	0.9674482345581055
1593832933.8537874	353	0.9687652587890625
1593832934.3464682	354	0.9690027236938477
1593832934.8501213	355	0.9698781967163086
1593832935.3717256	356	0.9703969955444336
1593832935.8654108	357	0.9699697494506836
1593832936.3740454	358	0.9700498580932617
1593832936.7869406	359	0.9694023132324219
1593832937.3085458	360	0.9698457717895508
1593832937.8012288	361	0.9698829650878906
1593832938.2051501	362	0.9707117080688477
1593832938.740716	363	0.9701814651489258
1593832939.2343981	364	0.9705934524536133
1593832939.7330642	365	0.9696969985961914
1593832940.2258577	366	0.9702119827270508
1593832940.7315052	367	0.9690971374511719
1593832941.2311687	368	0.9704427719116211
1593832941.6360867	369	0.9688873291015625
1593832942.0599535	370	0.9699115753173828
1593832942.5865543	371	0.9654626846313477
1593832943.0752394	372	0.9686498641967773
1593832943.5709138	373	0.9648399353027344
1593832944.072571	374	0.9705915451049805
1593832944.4844704	375	0.9701032638549805
1593832945.0080702	376	0.9707345962524414
1593832945.5127258	377	0.9704551696777344
1593832946.0115173	378	0.970820426940918
1593832946.505246	379	0.9705286026000977
1593832946.9101624	380	0.9700384140014648
1593832947.432767	381	0.9708414077758789
1593832947.9264457	382	0.9707269668579102
1593832948.4281044	383	0.9704933166503906
1593832948.9177954	384	0.9710054397583008
1593832949.4204516	385	0.9712486267089844
1593832949.9111373	386	0.9711246490478516
1593832950.402855	387	0.9711160659790039
1593832950.8955066	388	0.9712743759155273
1593832951.3971653	389	0.9710769653320312
1593832951.8060703	390	0.9712905883789062
1593832952.3346584	391	0.9703102111816406
1593832952.8313305	392	0.971064567565918
1593832953.3369765	393	0.9704322814941406
1593832953.8366425	394	0.9709434509277344
1593832954.2555206	395	0.9708547592163086
1593832954.7751389	396	0.9704513549804688
1593832955.2878478	397	0.9706048965454102
1593832955.7767203	398	0.9712114334106445
1593832956.283365	399	0.9708328247070312
1593832956.6862876	400	0.9710817337036133
1593832957.2168696	401	0.9701747894287109
1593832957.7105482	402	0.9714546203613281
1593832958.2032325	403	0.9708871841430664
1593832958.6949172	404	0.9713354110717773
1593832959.1856046	405	0.9710636138916016
1593832959.6762927	406	0.9715185165405273
1593832960.16698	407	0.971400260925293
1593832960.6596642	408	0.97149658203125
1593832961.1493535	409	0.9718837738037109
1593832961.6430337	410	0.9718761444091797
1593832962.0489483	411	0.9720697402954102
1593832962.5875077	412	0.9711790084838867
1593832963.0851772	413	0.9716873168945312
1593832963.5768628	414	0.9714784622192383
1593832964.0695455	415	0.972020149230957
1593832964.5592356	416	0.9708938598632812
1593832965.0519187	417	0.971583366394043
1593832965.541607	418	0.9692878723144531
1593832966.0342941	419	0.9711761474609375
1593832966.524979	420	0.9694948196411133
1593832966.930894	421	0.9709854125976562
1593832967.46858	422	0.9692211151123047
1593832967.9592483	423	0.9714145660400391
1593832968.4509294	424	0.9701719284057617
1593832968.9426138	425	0.9713544845581055
1593832969.4442735	426	0.9714279174804688
1593832969.9349613	427	0.9722537994384766
1593832970.4387133	428	0.9716224670410156
1593832970.8436308	429	0.9719514846801758
1593832971.3672295	430	0.9714441299438477
1593832971.8369746	431	0.9723634719848633
1593832972.3635666	432	0.9710159301757812
1593832972.8652253	433	0.971949577331543
1593832973.3559132	434	0.9713373184204102
1593832973.8485951	435	0.9719467163085938
1593832974.3422754	436	0.9706974029541016
1593832974.8429365	437	0.9715595245361328
1593832975.3346224	438	0.9708795547485352
1593832975.83531	439	0.9720993041992188
1593832976.3269668	440	0.9714431762695312
1593832976.8226416	441	0.9721174240112305
1593832977.3233237	442	0.9717731475830078
1593832977.7262268	443	0.9722719192504883
1593832978.298696	444	0.9716787338256836
1593832978.785395	445	0.9723720550537109
1593832979.2770824	446	0.9716548919677734
1593832979.7857199	447	0.9713907241821289
1593832980.295386	448	0.9720268249511719
1593832980.7830527	449	0.9716005325317383
1593832981.2747378	450	0.9720821380615234
1593832981.7793887	451	0.9712467193603516
1593832982.2791803	452	0.9714546203613281
1593832982.688087	453	0.9704952239990234
1593832983.2146776	454	0.9719400405883789
1593832983.7023733	455	0.9706974029541016
1593832984.1950576	456	0.9715003967285156
1593832984.6847475	457	0.9708795547485352
1593832985.1884015	458	0.9716348648071289
1593832985.6790876	459	0.9715776443481445
1593832986.1697752	460	0.97149658203125
1593832986.6634684	461	0.9710369110107422
1593832987.07336	462	0.9715843200683594
1593832987.6159098	463	0.9711170196533203
1593832988.1405075	464	0.9709844589233398
1593832988.6311953	465	0.9708461761474609
1593832989.1378403	466	0.9697589874267578
1593832989.626534	467	0.970952033996582
1593832990.1172209	468	0.9706106185913086
1593832990.6091678	469	0.9711112976074219
1593832991.0990899	470	0.9710884094238281
1593832991.5957634	471	0.9714202880859375
1593832992.1233509	472	0.9710769653320312
1593832992.6619127	473	0.9716224670410156
1593832993.1615746	474	0.9709148406982422
1593832993.5754697	475	0.9708881378173828
1593832994.096077	476	0.9704341888427734
1593832994.5947433	477	0.9707479476928711
1593832995.0864275	478	0.9699373245239258
1593832995.5751565	479	0.9709348678588867
1593832996.0917404	480	0.9684829711914062
1593832996.630429	481	0.9701108932495117
1593832997.121325	482	0.9662790298461914
1593832997.5481842	483	0.9704303741455078
1593832998.0518403	484	0.9691190719604492
1593832998.4667287	485	0.9707765579223633
1593832998.977363	486	0.9701137542724609
1593832999.4820132	487	0.9706640243530273
1593832999.9807718	488	0.970585823059082
1593833000.4845004	489	0.9707670211791992
1593833000.9741921	490	0.9703311920166016
1593833001.472857	491	0.9701347351074219
1593833001.9685311	492	0.970189094543457
1593833002.461221	493	0.9705972671508789
1593833002.9568877	494	0.9704399108886719
1593833003.4695187	495	0.9703350067138672
1593833004.151695	496	0.9702949523925781
1593833004.665437	497	0.9699792861938477
1593833005.1562014	498	0.9696006774902344
1593833005.6461065	499	0.9697542190551758
1593833006.1517544	500	0.9692859649658203
1593833006.6565132	501	0.969172477722168
1593833007.146204	502	0.968876838684082
1593833007.6349056	503	0.9690542221069336
1593833008.1295726	504	0.9686079025268555
1593833008.6173763	505	0.9698324203491211
1593833009.1100745	506	0.9695348739624023
1593833009.601771	507	0.9699916839599609
1593833010.011648	508	0.9697980880737305
1593833010.5182936	509	0.9700422286987305
1593833011.0229442	510	0.9696121215820312
1593833011.5126355	511	0.9699411392211914
1593833012.002325	512	0.969447135925293
1593833012.5089705	513	0.9697341918945312
1593833013.0086346	514	0.9692544937133789
1593833013.4973278	515	0.9693489074707031
1593833013.991008	516	0.9692592620849609
1593833014.4936752	517	0.9692296981811523
1593833014.899579	518	0.9686813354492188
1593833015.422181	519	0.9692411422729492
1593833015.9268312	520	0.9683570861816406
1593833016.4294865	521	0.9688606262207031
1593833016.920175	522	0.9673290252685547
1593833017.408868	523	0.9693574905395508
1593833017.9025483	524	0.9684057235717773
1593833018.3932495	525	0.9692115783691406
1593833018.884935	526	0.9682283401489258
1593833019.375648	527	0.9687509536743164
1593833019.7825212	528	0.9690141677856445
1593833020.1884358	529	0.9686212539672852
1593833020.7120366	530	0.9693069458007812
1593833021.2186813	531	0.9678802490234375
1593833021.7043822	532	0.9691476821899414
1593833022.1980622	533	0.9683017730712891
1593833022.6897504	534	0.9689455032348633
1593833023.1784408	535	0.9691076278686523
1593833023.67212	536	0.9686155319213867
1593833024.164802	537	0.9685201644897461
1593833024.6624799	538	0.9685258865356445
1593833025.0693843	539	0.9685525894165039
1593833025.594091	540	0.9687166213989258
1593833026.0848796	541	0.9687070846557617
1593833026.578561	542	0.9691705703735352
1593833027.067254	543	0.9686088562011719
1593833027.5579479	544	0.9689950942993164
1593833028.0516245	545	0.9686880111694336
1593833028.5433059	546	0.9685087203979492
1593833029.0320005	547	0.9686813354492188
1593833029.524683	548	0.9674081802368164
1593833029.9745388	549	0.9677886962890625
1593833030.4963524	550	0.9669580459594727
1593833031.0010166	551	0.9683218002319336
1593833031.4916904	552	0.966609001159668
1593833031.9833758	553	0.9684457778930664
1593833032.4740639	554	0.9667348861694336
1593833032.965749	555	0.9689712524414062
1593833033.456437	556	0.9670858383178711
1593833033.9501166	557	0.9684514999389648
1593833034.441802	558	0.9671230316162109
1593833034.9304943	559	0.9685821533203125
1593833035.4221807	560	0.967411994934082
1593833035.8300889	561	0.968902587890625
1593833036.235008	562	0.9678535461425781
1593833036.7566123	563	0.9684247970581055
1593833037.25528	564	0.9679861068725586
1593833037.7529576	565	0.9684038162231445
1593833038.253611	566	0.9671316146850586
1593833038.7442973	567	0.968449592590332
1593833039.2469532	568	0.968083381652832
1593833039.7356465	569	0.9683713912963867
1593833040.2402973	570	0.9679355621337891
1593833040.6891	571	0.967926025390625
1593833041.2136958	572	0.9683761596679688
1593833041.7053792	573	0.9679708480834961
1593833042.196086	574	0.9683742523193359
1593833042.6877527	575	0.9680185317993164
1593833043.185443	576	0.9683685302734375
1593833043.6820939	577	0.9684019088745117
1593833044.174777	578	0.9681272506713867
1593833044.667459	579	0.9682703018188477
1593833045.1661263	580	0.9683151245117188
1593833045.6578107	581	0.9681215286254883
1593833046.149496	582	0.9682416915893555
1593833046.5534284	583	0.9681825637817383
1593833047.0949683	584	0.9687385559082031
1593833047.5946598	585	0.967595100402832
1593833048.08133	586	0.9685811996459961
1593833048.5740426	587	0.9666824340820312
1593833049.0666955	588	0.9681158065795898
1593833049.5583808	589	0.9655857086181641
1593833050.0480711	590	0.9681253433227539
1593833050.5397565	591	0.9666824340820312
1593833051.0294473	592	0.9686698913574219
1593833051.4353623	593	0.9685258865356445
1593833051.9740505	594	0.9683732986450195
1593833052.3739805	595	0.9686546325683594
1593833052.7760196	596	0.9685420989990234
1593833053.3096929	597	0.9686546325683594
1593833053.8043685	598	0.9675807952880859
1593833054.2950583	599	0.9686660766601562
