# Supplementary material for: Segmentation and recognition of breast ultrasound images based on an expanded U-Net
Source: PLoS One. 2021 Jun 15;16(6):e0253202. doi: 10.1371/journal.pone.0253202 (PMC8205136; doi:10.1371/journal.pone.0253202)
Supplement: S1 Data — The data includes the datasets of training and testing for the expanded U-Net, the code of the expanded U-Net and the results of the experiments. (ZIP) [file pone.0253202.s001.zip › Data/Code/Code_of_Experiment/Fast_Convergence_of_Expanded_U-Net_Training/Model_and_Results/logmoid1/loss1.csv]

1593832762	0	0.805134416
1593832762	1	0.729501009
1593832763	2	0.676923215
1593832763	3	0.640908957
1593832764	4	0.610552549
1593832764	5	0.59457922
1593832765	6	0.609019637
1593832765	7	0.606641889
1593832766	8	0.578450561
1593832766	9	0.556993663
1593832767	10	0.5562675
1593832767	11	0.558103383
1593832768	12	0.536799669
1593832768	13	0.52254045
1593832769	14	0.510123014
1593832769	15	0.506134391
1593832770	16	0.498167455
1593832770	17	0.478831708
1593832771	18	0.462406337
1593832771	19	0.456217945
1593832772	20	0.572313249
1593832772	21	0.491089225
1593832773	22	0.468573362
1593832773	23	0.456489325
1593832774	24	0.436280549
1593832774	25	0.433680803
1593832775	26	0.423725843
1593832775	27	0.498304039
1593832776	28	0.418336034
1593832776	29	0.384464979
1593832777	30	0.370649725
1593832777	31	0.398887157
1593832778	32	0.378061503
1593832778	33	0.346358478
1593832779	34	0.334680617
1593832779	35	0.362627327
1593832779	36	0.441910774
1593832780	37	0.356018454
1593832780	38	0.338018775
1593832781	39	0.3293764
1593832782	40	0.345877826
1593832782	41	0.440518707
1593832782	42	0.369210124
1593832783	43	0.332314938
1593832783	44	0.309504896
1593832784	45	0.299043715
1593832784	46	0.327398151
1593832785	47	0.30049032
1593832785	48	0.291732967
1593832786	49	0.276908815
1593832786	50	0.271189511
1593832787	51	0.264864743
1593832787	52	0.261766613
1593832788	53	0.260839403
1593832788	54	0.277830064
1593832789	55	0.277260184
1593832789	56	0.273268163
1593832790	57	0.259802222
1593832790	58	0.246687084
1593832791	59	0.240504488
1593832791	60	0.233228475
1593832792	61	0.231684595
1593832792	62	0.230903327
1593832793	63	0.236448437
1593832793	64	0.225031704
1593832794	65	0.218005881
1593832794	66	0.213657737
1593832795	67	0.210256442
1593832795	68	0.209070683
1593832796	69	0.204942375
1593832796	70	0.210946679
1593832797	71	0.219657123
1593832797	72	0.218557864
1593832798	73	0.216013253
1593832798	74	0.201083645
1593832799	75	0.196681008
1593832799	76	0.213899285
1593832800	77	0.234747216
1593832800	78	0.28835389
1593832801	79	0.463629156
1593832801	80	0.349157035
1593832802	81	0.405024707
1593832802	82	0.249490678
1593832803	83	0.224496484
1593832803	84	0.218582988
1593832804	85	0.217695445
1593832804	86	0.214404643
1593832804	87	0.195549205
1593832805	88	0.191325545
1593832805	89	0.184879079
1593832806	90	0.183989123
1593832806	91	0.179791182
1593832807	92	0.184504569
1593832807	93	0.198844552
1593832808	94	0.210996151
1593832808	95	0.182684079
1593832809	96	0.174973726
1593832809	97	0.173509806
1593832810	98	0.178676918
1593832810	99	0.170626968
1593832811	100	0.167048573
1593832811	101	0.165601403
1593832812	102	0.162061185
1593832812	103	0.161322251
1593832813	104	0.159122959
1593832813	105	0.156841442
1593832814	106	0.153983861
1593832814	107	0.152710691
1593832815	108	0.154268861
1593832815	109	0.156107828
1593832816	110	0.164594501
1593832816	111	0.169483453
1593832817	112	0.152322367
1593832817	113	0.149557114
1593832818	114	0.1483922
1593832818	115	0.145521536
1593832819	116	0.144094035
1593832819	117	0.143145129
1593832820	118	0.14366287
1593832820	119	0.141482577
1593832821	120	0.141203254
1593832821	121	0.141003922
1593832821	122	0.141127795
1593832822	123	0.141979367
1593832823	124	0.141219109
1593832823	125	0.141520485
1593832824	126	0.140836209
1593832824	127	0.136912137
1593832825	128	0.134992659
1593832825	129	0.133793324
1593832826	130	0.132951334
1593832826	131	0.132609427
1593832827	132	0.130416423
1593832827	133	0.130038336
1593832828	134	0.12806052
1593832828	135	0.12816225
1593832828	136	0.128043041
1593832829	137	0.12683408
1593832829	138	0.126966983
1593832830	139	0.12660706
1593832830	140	0.125632688
1593832831	141	0.125205398
1593832831	142	0.123794787
1593832831	143	0.122726478
1593832832	144	0.121178739
1593832832	145	0.11999575
1593832833	146	0.119568557
1593832833	147	0.120847329
1593832834	148	0.121728927
1593832834	149	0.124712005
1593832835	150	0.121123105
1593832835	151	0.123480052
1593832836	152	0.120864466
1593832836	153	0.120112374
1593832837	154	0.116672345
1593832837	155	0.116092101
1593832837	156	0.114320099
1593832838	157	0.112898305
1593832839	158	0.112991951
1593832839	159	0.116286524
1593832840	160	0.11847613
1593832840	161	0.115936063
1593832840	162	0.12033812
1593832841	163	0.115844823
1593832841	164	0.113412097
1593832842	165	0.111690186
1593832842	166	0.111470938
1593832843	167	0.109736919
1593832843	168	0.110386699
1593832844	169	0.110454053
1593832844	170	0.10999012
1593832845	171	0.111266211
1593832845	172	0.10784784
1593832846	173	0.106717966
1593832846	174	0.106359683
1593832847	175	0.106195241
1593832847	176	0.104783736
1593832848	177	0.104890503
1593832848	178	0.104416221
1593832849	179	0.104729906
1593832849	180	0.106263265
1593832850	181	0.106337182
1593832850	182	0.109322295
1593832851	183	0.107965812
1593832851	184	0.10651648
1593832852	185	0.103128105
1593832852	186	0.104123518
1593832853	187	0.101280175
1593832853	188	0.100706771
1593832854	189	0.100304626
1593832854	190	0.101467207
1593832855	191	0.102619357
1593832855	192	0.102320135
1593832856	193	0.102859706
1593832856	194	0.101004139
1593832857	195	0.100075647
1593832857	196	0.099552646
1593832858	197	0.099378832
1593832858	198	0.099590637
1593832859	199	0.101606056
1593832859	200	0.100203574
1593832859	201	0.097438678
1593832860	202	0.095699273
1593832860	203	0.096127294
1593832861	204	0.094991088
1593832861	205	0.094761372
1593832862	206	0.094297461
1593832862	207	0.092953295
1593832863	208	0.092144474
1593832863	209	0.092454262
1593832864	210	0.092492297
1593832864	211	0.092535652
1593832865	212	0.091979429
1593832865	213	0.092150897
1593832866	214	0.091271669
1593832866	215	0.091694385
1593832867	216	0.091089383
1593832867	217	0.091557458
1593832868	218	0.090978332
1593832868	219	0.090534613
1593832869	220	0.091358252
1593832869	221	0.091481611
1593832870	222	0.091238081
1593832870	223	0.091647699
1593832871	224	0.090452075
1593832871	225	0.090326965
1593832872	226	0.092211299
1593832872	227	0.091925643
1593832873	228	0.090242371
1593832873	229	0.090241104
1593832874	230	0.089703724
1593832874	231	0.089425012
1593832875	232	0.092552803
1593832875	233	0.097660452
1593832876	234	0.104346246
1593832876	235	0.14005515
1593832877	236	0.238982424
1593832877	237	0.593329012
1593832878	238	1.050617814
1593832878	239	0.602337956
1593832879	240	1.051923394
1593832879	241	0.542351782
1593832880	242	0.409351498
1593832880	243	0.393403769
1593832881	244	0.519501805
1593832881	245	0.307881713
1593832882	246	0.243081927
1593832882	247	0.226348698
1593832883	248	0.223972589
1593832883	249	0.256773502
1593832884	250	0.22230655
1593832884	251	0.187838316
1593832884	252	0.177461177
1593832885	253	0.169571817
1593832885	254	0.169612795
1593832886	255	0.182570159
1593832886	256	0.187157393
1593832887	257	0.19174397
1593832887	258	0.162787244
1593832888	259	0.150717884
1593832888	260	0.144787282
1593832889	261	0.142064869
1593832890	262	0.139093846
1593832890	263	0.144706666
1593832890	264	0.155642271
1593832891	265	0.183260128
1593832891	266	0.172814399
1593832892	267	0.148706332
1593832892	268	0.133420423
1593832893	269	0.128547445
1593832893	270	0.126609385
1593832894	271	0.124552637
1593832894	272	0.123346195
1593832895	273	0.123480149
1593832895	274	0.122031935
1593832896	275	0.120558918
1593832896	276	0.121378422
1593832897	277	0.12595588
1593832897	278	0.140126646
1593832898	279	0.163433015
1593832898	280	0.140551031
1593832899	281	0.121636525
1593832899	282	0.120048754
1593832900	283	0.116119683
1593832900	284	0.117138453
1593832901	285	0.114966944
1593832901	286	0.115642831
1593832902	287	0.113789335
1593832902	288	0.113211744
1593832903	289	0.112401307
1593832903	290	0.109392159
1593832904	291	0.106513061
1593832904	292	0.106240094
1593832905	293	0.107796729
1593832905	294	0.109341078
1593832906	295	0.1075112
1593832906	296	0.109570503
1593832907	297	0.106636003
1593832907	298	0.108863376
1593832908	299	0.105544172
1593832908	300	0.109220877
1593832909	301	0.105607554
1593832909	302	0.106190234
1593832910	303	0.104807608
1593832910	304	0.107224315
1593832911	305	0.101740792
1593832911	306	0.103630871
1593832912	307	0.102136821
1593832912	308	0.102181934
1593832913	309	0.100475118
1593832913	310	0.10063193
1593832914	311	0.098574117
1593832914	312	0.098355584
1593832915	313	0.097154334
1593832915	314	0.098571956
1593832915	315	0.095846504
1593832916	316	0.095691465
1593832916	317	0.094929896
1593832917	318	0.096920848
1593832917	319	0.095000356
1593832918	320	0.094870687
1593832918	321	0.09334787
1593832919	322	0.093029961
1593832919	323	0.092984632
1593832920	324	0.092298195
1593832920	325	0.091780253
1593832921	326	0.092759743
1593832921	327	0.091649428
1593832922	328	0.091779932
1593832922	329	0.092847973
1593832923	330	0.094658211
1593832923	331	0.092712529
1593832924	332	0.092112258
1593832924	333	0.092369333
1593832925	334	0.091091096
1593832925	335	0.089832634
1593832926	336	0.088866659
1593832926	337	0.08846055
1593832926	338	0.090113416
1593832927	339	0.087710842
1593832927	340	0.087022021
1593832928	341	0.087290064
1593832928	342	0.089100607
1593832929	343	0.087005034
1593832929	344	0.088226162
1593832930	345	0.087693051
1593832930	346	0.089397371
1593832931	347	0.087749019
1593832931	348	0.090578243
1593832932	349	0.090550229
1593832932	350	0.095599309
1593832933	351	0.092959672
1593832933	352	0.095113441
1593832934	353	0.088068694
1593832934	354	0.086521015
1593832935	355	0.085058525
1593832935	356	0.084372476
1593832936	357	0.084651142
1593832936	358	0.084126741
1593832937	359	0.085005149
1593832937	360	0.083524287
1593832938	361	0.083888873
1593832938	362	0.08239457
1593832939	363	0.082848936
1593832939	364	0.082622036
1593832940	365	0.082905889
1593832940	366	0.083294719
1593832941	367	0.083653472
1593832941	368	0.083745927
1593832942	369	0.083629355
1593832942	370	0.084367178
1593832943	371	0.088885352
1593832943	372	0.088984177
1593832944	373	0.090164483
1593832944	374	0.082830802
1593832944	375	0.081689537
1593832945	376	0.081059709
1593832946	377	0.080533549
1593832946	378	0.079863138
1593832947	379	0.080350116
1593832947	380	0.081195354
1593832947	381	0.079447381
1593832948	382	0.079707213
1593832948	383	0.080172405
1593832949	384	0.078543723
1593832949	385	0.078085318
1593832950	386	0.078384429
1593832950	387	0.077855438
1593832951	388	0.07842394
1593832951	389	0.077921763
1593832952	390	0.078061864
1593832952	391	0.07878685
1593832953	392	0.077878505
1593832953	393	0.078804523
1593832954	394	0.077983856
1593832954	395	0.078493275
1593832955	396	0.07909523
1593832955	397	0.07838767
1593832956	398	0.077285118
1593832956	399	0.077372968
1593832957	400	0.077157721
1593832957	401	0.07796374
1593832958	402	0.076184131
1593832958	403	0.077044949
1593832959	404	0.076277703
1593832959	405	0.07601548
1593832960	406	0.075274989
1593832960	407	0.074516624
1593832961	408	0.074572213
1593832961	409	0.074498206
1593832962	410	0.074149534
1593832962	411	0.073987864
1593832963	412	0.075440049
1593832963	413	0.074577324
1593832964	414	0.074332148
1593832964	415	0.07354188
1593832965	416	0.0751701
1593832965	417	0.075092986
1593832966	418	0.07830064
1593832966	419	0.076058194
1593832967	420	0.077440798
1593832967	421	0.0757211
1593832967	422	0.07724084
1593832968	423	0.075622067
1593832968	424	0.074967489
1593832969	425	0.074053816
1593832969	426	0.072723702
1593832970	427	0.072078064
1593832970	428	0.072394803
1593832971	429	0.072856247
1593832971	430	0.072168201
1593832972	431	0.071470782
1593832972	432	0.072450101
1593832973	433	0.072146624
1593832973	434	0.072036244
1593832974	435	0.071726352
1593832974	436	0.072883554
1593832975	437	0.073061347
1593832975	438	0.072294086
1593832976	439	0.070793942
1593832976	440	0.070756733
1593832977	441	0.070267051
1593832977	442	0.070161924
1593832978	443	0.070611238
1593832978	444	0.069850691
1593832979	445	0.069437563
1593832979	446	0.069789931
1593832980	447	0.071009845
1593832980	448	0.069909729
1593832981	449	0.069518983
1593832981	450	0.069938108
1593832982	451	0.069763005
1593832982	452	0.070707403
1593832983	453	0.070525557
1593832983	454	0.069747895
1593832984	455	0.069905974
1593832984	456	0.06994696
1593832985	457	0.069904491
1593832985	458	0.069297522
1593832986	459	0.068367831
1593832986	460	0.06811139
1593832987	461	0.069447979
1593832987	462	0.068391077
1593832988	463	0.069170073
1593832988	464	0.069514781
1593832989	465	0.069833189
1593832989	466	0.071770489
1593832990	467	0.069178745
1593832990	468	0.069507904
1593832991	469	0.068039015
1593832991	470	0.067770615
1593832992	471	0.067177512
1593832992	472	0.066836014
1593832993	473	0.066485241
1593832993	474	0.067039177
1593832994	475	0.067645006
1593832994	476	0.067220084
1593832995	477	0.068071298
1593832995	478	0.067692295
1593832996	479	0.068005934
1593832996	480	0.06951119
1593832997	481	0.070997462
1593832997	482	0.074574731
1593832998	483	0.06884706
1593832998	484	0.067809485
1593832998	485	0.066427872
1593832999	486	0.066267692
1593832999	487	0.065410413
1593833000	488	0.065108947
1593833000	489	0.065016136
1593833001	490	0.065559179
1593833001	491	0.066054106
1593833002	492	0.065558955
1593833002	493	0.063929006
1593833003	494	0.064363673
1593833003	495	0.064308494
1593833004	496	0.064794891
1593833005	497	0.065695889
1593833005	498	0.06519042
1593833006	499	0.064795732
1593833006	500	0.066212893
1593833007	501	0.066014208
1593833007	502	0.066527888
1593833008	503	0.066447839
1593833008	504	0.066415377
1593833009	505	0.063713409
1593833009	506	0.064242564
1593833010	507	0.063015856
1593833010	508	0.062702842
1593833011	509	0.063005216
1593833011	510	0.062980063
1593833012	511	0.062791154
1593833012	512	0.063037261
1593833013	513	0.062848821
1593833013	514	0.063132867
1593833013	515	0.063054837
1593833014	516	0.063071355
1593833014	517	0.06280072
1593833015	518	0.063444689
1593833015	519	0.063101605
1593833016	520	0.063444056
1593833016	521	0.063684046
1593833017	522	0.065168172
1593833017	523	0.063263804
1593833018	524	0.06322141
1593833018	525	0.062821589
1593833019	526	0.063732304
1593833019	527	0.062816367
1593833020	528	0.061790816
1593833020	529	0.062013209
1593833021	530	0.061503321
1593833021	531	0.063130178
1593833022	532	0.061525844
1593833022	533	0.061551534
1593833023	534	0.061727703
1593833023	535	0.060649145
1593833024	536	0.061656237
1593833024	537	0.062132362
1593833025	538	0.06181372
1593833025	539	0.061519735
1593833026	540	0.061668672
1593833026	541	0.060714904
1593833027	542	0.060253236
1593833027	543	0.060381062
1593833028	544	0.060218401
1593833028	545	0.060287945
1593833029	546	0.060642648
1593833029	547	0.061154995
1593833030	548	0.062627308
1593833030	549	0.06315814
1593833030	550	0.062540174
1593833031	551	0.06228777
1593833031	552	0.062858045
1593833032	553	0.062526062
1593833032	554	0.06204813
1593833033	555	0.060930707
1593833033	556	0.061325651
1593833034	557	0.061707914
1593833034	558	0.061481606
1593833035	559	0.060640045
1593833035	560	0.061144054
1593833036	561	0.059622161
1593833036	562	0.059705704
1593833037	563	0.059974086
1593833037	564	0.059561923
1593833038	565	0.060093362
1593833038	566	0.061272781
1593833039	567	0.060382843
1593833039	568	0.05938765
1593833040	569	0.059597082
1593833040	570	0.059592694
1593833041	571	0.059357382
1593833041	572	0.059262693
1593833042	573	0.059484895
1593833042	574	0.058856063
1593833043	575	0.059389755
1593833043	576	0.058804728
1593833044	577	0.058229014
1593833044	578	0.058846503
1593833045	579	0.058689617
1593833045	580	0.058458444
1593833046	581	0.058501646
1593833046	582	0.058619276
1593833047	583	0.058303744
1593833047	584	0.058146413
1593833048	585	0.058262877
1593833048	586	0.059160963
1593833049	587	0.060139492
1593833049	588	0.060292125
1593833050	589	0.06241395
1593833050	590	0.05968108
1593833051	591	0.059919208
1593833051	592	0.056884274
1593833051	593	0.056511465
1593833052	594	0.05660088
1593833052	595	0.057139263
1593833053	596	0.056496218
1593833053	597	0.057041109
1593833054	598	0.05801693
1593833054	599	0.05693385
