# Supplementary material for: Segmentation and recognition of breast ultrasound images based on an expanded U-Net
Source: PLoS One. 2021 Jun 15;16(6):e0253202. doi: 10.1371/journal.pone.0253202 (PMC8205136; doi:10.1371/journal.pone.0253202)
Supplement: S1 Data — The data includes the datasets of training and testing for the expanded U-Net, the code of the expanded U-Net and the results of the experiments. (ZIP) [file pone.0253202.s001.zip › Data/Code/Code_of_Experiment/Fast_Convergence_of_Expanded_U-Net_Training/Model_and_Results/logmoid2/acc2.csv]

Wall time	Step	Value
1593834171.7074811	0	0.47166985273361206
1593834172.2420702	1	0.47610411047935486
1593834172.764654	2	0.4782260060310364
1593834173.213454	3	0.48022300004959106
1593834173.6931734	4	0.4828214943408966
1593834174.1858537	5	0.47917526960372925
1593834174.6416347	6	0.4921763837337494
1593834175.1323235	7	0.4966408312320709
1593834175.5920937	8	0.5026848912239075
1593834176.0548751	9	0.5080998539924622
1593834176.5216079	10	0.5146875381469727
1593834176.9814057	11	0.5224014520645142
1593834177.4521215	12	0.5286048650741577
1593834177.9108944	13	0.5348275303840637
1593834178.3666728	14	0.5406386256217957
1593834178.8244503	15	0.5486094951629639
1593834179.284221	16	0.5527060627937317
1593834179.8257728	17	0.5596389770507812
1593834180.3563545	18	0.5658508539199829
1593834180.8779595	19	0.5686238408088684
1593834181.4035537	20	0.5771121978759766
1593834181.9391215	21	0.5801588296890259
1593834182.4627216	22	0.5815665125846863
1593834182.9992864	23	0.5869613885879517
1593834183.5238838	24	0.5904684066772461
1593834184.0464866	25	0.5780191421508789
1593834184.5770679	26	0.5941578149795532
1593834185.1096437	27	0.6010863184928894
1593834185.6342459	28	0.6060219407081604
1593834186.0780544	29	0.6085081696510315
1593834186.609633	30	0.6124728918075562
1593834187.137238	31	0.6157856583595276
1593834187.6049979	32	0.6190366744995117
1593834188.1395414	33	0.6227798461914062
1593834188.6641388	34	0.6234881281852722
1593834189.102966	35	0.6202755570411682
1593834189.6425228	36	0.6314000487327576
1593834190.177094	37	0.6326656341552734
1593834190.7096694	38	0.6361284255981445
1593834191.1514893	39	0.6391293406486511
1593834191.68207	40	0.6401739120483398
1593834192.2136617	41	0.6435260772705078
1593834192.747221	42	0.6451692581176758
1593834193.2867782	43	0.6472597718238831
1593834193.8173645	44	0.6467126607894897
1593834194.3559198	45	0.6542956233024597
1593834194.8795304	46	0.6425450444221497
1593834195.4320433	47	0.6574913859367371
1593834195.951652	48	0.6536502242088318
1593834196.4862227	49	0.6647421717643738
1593834197.0098295	50	0.6649205088615417
1593834197.5464175	51	0.6633599996566772
1593834198.079961	52	0.6517156362533569
1593834198.6065533	53	0.67249995470047
1593834199.1343622	54	0.6780903935432434
1593834199.6681807	55	0.6722984313964844
1593834200.2037346	56	0.6712878346443176
1593834200.7383344	57	0.6885897517204285
1593834201.1821182	58	0.6462119221687317
1593834201.7068243	59	0.6933810710906982
1593834202.2393994	60	0.7024034261703491
1593834202.710142	61	0.6902523040771484
1593834203.2457075	62	0.6878973841667175
1593834203.8580713	63	0.7024755477905273
1593834204.315877	64	0.6961161494255066
1593834204.8404453	65	0.7178452610969543
1593834205.2812665	66	0.7176164388656616
1593834205.8318021	67	0.7282346487045288
1593834206.285581	68	0.7556661367416382
1593834206.8141673	69	0.7705312967300415
1593834207.3497353	70	0.7018540501594543
1593834207.8843043	71	0.7669152617454529
1593834208.4208694	72	0.7574597001075745
1593834208.946465	73	0.7133661508560181
1593834209.4850242	74	0.7922026515007019
1593834210.016611	75	0.808323860168457
1593834210.554168	76	0.7941856980323792
1593834211.0907319	77	0.8077396154403687
1593834211.5385416	78	0.7923956513404846
1593834212.089061	79	0.8023017048835754
1593834212.6246293	80	0.7905013561248779
1593834213.1641872	81	0.8274542689323425
1593834213.697761	82	0.8493629693984985
1593834214.2293382	83	0.8678115606307983
1593834214.7768755	84	0.8735002279281616
1593834215.313456	85	0.8751497268676758
1593834215.847012	86	0.8787365555763245
1593834216.2968116	87	0.8740231394767761
1593834216.8333778	88	0.8757660984992981
1593834217.370115	89	0.8346129059791565
1593834217.9107149	90	0.8792527914047241
1593834218.4402986	91	0.8834422826766968
1593834218.9778605	92	0.8851591944694519
1593834219.5124311	93	0.8897963166236877
1593834220.0479982	94	0.8956289291381836
1593834220.581572	95	0.8993250727653503
1593834221.119145	96	0.9022502303123474
1593834221.647722	97	0.9059740900993347
1593834222.181345	98	0.9073352217674255
1593834222.7159386	99	0.9112641215324402
1593834223.1756728	100	0.9105967879295349
1593834223.7112415	101	0.9110987782478333
1593834224.2627661	102	0.9005085825920105
1593834224.7943447	103	0.9167613983154297
1593834225.3309093	104	0.9142357707023621
1593834225.8644896	105	0.9200688004493713
1593834226.4698644	106	0.9155547022819519
1593834226.9236507	107	0.9206956028938293
1593834227.4542336	108	0.922674834728241
1593834227.9898002	109	0.9266564249992371
1593834228.516482	110	0.9289785623550415
1593834229.05205	111	0.9294427633285522
1593834229.5886257	112	0.9295031428337097
1593834230.122187	113	0.9316517114639282
1593834230.667729	114	0.9328369498252869
1593834231.2053182	115	0.932654082775116
1593834231.7398627	116	0.9335711002349854
1593834232.187665	117	0.9340766072273254
1593834232.7272213	118	0.9334948658943176
1593834233.2617917	119	0.9349352121353149
1593834233.7974336	120	0.9362595677375793
1593834234.3349972	121	0.9371163249015808
1593834234.867572	122	0.9364163279533386
1593834235.395181	123	0.9361359477043152
1593834235.9297316	124	0.9300088882446289
1593834236.4912314	125	0.929719865322113
1593834237.0239177	126	0.9153741598129272
1593834237.473846	127	0.9274972081184387
1593834238.0104606	128	0.9279648065567017
1593834238.5360534	129	0.9379752278327942
1593834239.0717192	130	0.9376322627067566
1593834239.5284839	131	0.9401906132698059
1593834240.0550742	132	0.9409453272819519
1593834240.5956285	133	0.9413316249847412
1593834241.1262114	134	0.9418795704841614
1593834241.6767535	135	0.9418741464614868
1593834242.310046	136	0.9425010681152344
1593834242.7568493	137	0.9422264099121094
1593834243.2944348	138	0.9427964091300964
1593834243.8309886	139	0.9430682063102722
1593834244.3665466	140	0.9435209035873413
1593834244.8981256	141	0.9434356689453125
1593834245.4376822	142	0.9433507323265076
1593834245.9702575	143	0.9422375559806824
1593834246.5078194	144	0.9426103830337524
1593834247.0324175	145	0.9427384734153748
1593834247.5669887	146	0.9440386891365051
1593834248.1484334	147	0.9430370330810547
1593834248.5962346	148	0.9448983669281006
1593834249.1347954	149	0.9439452886581421
1593834249.6673725	150	0.944804847240448
1593834250.2019415	151	0.9411392211914062
1593834250.7285347	152	0.9432246685028076
1593834251.2650998	153	0.9443670511245728
1593834251.7986717	154	0.9461174011230469
1593834252.3372338	155	0.9463635087013245
1593834252.8708055	156	0.9468997120857239
1593834253.4064057	157	0.9483566880226135
1593834253.937956	158	0.9492183923721313
1593834254.482496	159	0.9493461847305298
1593834255.0180655	160	0.9494146108627319
1593834255.6194563	161	0.9470615386962891
1593834256.1560478	162	0.9368976354598999
1593834256.6886241	163	0.9052147269248962
1593834257.227185	164	0.8064635396003723
1593834257.761754	165	0.7971973419189453
1593834258.2973323	166	0.6977106928825378
1593834258.8358903	167	0.7764431238174438
1593834259.370462	168	0.8343502879142761
1593834259.8212554	169	0.8801829218864441
1593834260.3468516	170	0.8915973901748657
1593834260.8805525	171	0.8855094909667969
1593834261.406147	172	0.9012961983680725
1593834261.9387228	173	0.9100357294082642
1593834262.466312	174	0.9171415567398071
1593834263.0018802	175	0.9232267141342163
1593834263.5334594	176	0.9258648753166199
1593834264.0650373	177	0.9296261072158813
1593834264.596616	178	0.9310973286628723
1593834265.0374563	179	0.9325621724128723
1593834265.5720346	180	0.9279603362083435
1593834266.108573	181	0.9360831379890442
1593834266.6571062	182	0.9335673451423645
1593834267.188723	183	0.9380572438240051
1593834267.7292802	184	0.9388349056243896
1593834268.2618535	185	0.9410973191261292
1593834268.79742	186	0.9410734176635742
1593834269.3369777	187	0.9427458643913269
1593834269.8476114	188	0.9425786137580872
1593834270.386172	189	0.9422072768211365
1593834270.832978	190	0.9267956018447876
1593834271.3595688	191	0.9401695728302002
1593834271.8941417	192	0.9406964778900146
1593834272.4167433	193	0.9461930990219116
1593834272.9463274	194	0.9467147588729858
1593834273.4799	195	0.9479500651359558
1593834274.0144727	196	0.9487501978874207
1593834274.5381627	197	0.9481408596038818
1593834275.0787156	198	0.9493961334228516
1593834275.6692517	199	0.9502220749855042
1593834276.1090765	200	0.9506012201309204
1593834276.6439211	201	0.95121830701828
1593834277.1865485	202	0.9505506157875061
1593834277.715136	203	0.9494607448577881
1593834278.250705	204	0.9500217437744141
1593834278.7882664	205	0.952916145324707
1593834279.3118658	206	0.9507738947868347
1593834279.8474333	207	0.953801155090332
1593834280.3840063	208	0.9535894393920898
1593834280.9205644	209	0.9550584554672241
1593834281.3693638	210	0.9527902603149414
1593834281.9019415	211	0.9547866582870483
1593834282.4385054	212	0.9536561965942383
1593834282.971083	213	0.9568592309951782
1593834283.5186837	214	0.9564988017082214
1593834284.0552478	215	0.9576191306114197
1593834284.590817	216	0.9569562673568726
1593834285.116413	217	0.9586922526359558
1593834285.6868858	218	0.9589191675186157
1593834286.2124798	219	0.9588953852653503
1593834286.6533413	220	0.9592876434326172
1593834287.1060913	221	0.9583555459976196
1593834287.6476433	222	0.9600407481193542
1593834288.1832113	223	0.958976686000824
1593834288.730746	224	0.9590628743171692
1593834289.256342	225	0.9543679356575012
1593834289.792906	226	0.9567146897315979
1593834290.3274772	227	0.9509276747703552
1593834290.8740172	228	0.9541540741920471
1593834291.422549	229	0.9526318907737732
1593834291.948144	230	0.9591419696807861
1593834292.4827127	231	0.9590772390365601
1593834293.0074522	232	0.9607747197151184
1593834293.5580056	233	0.9606491327285767
1593834294.0895581	234	0.9615602493286133
1593834294.6142478	235	0.9618988633155823
1593834295.1408315	236	0.9616512060165405
1593834295.6783943	237	0.961672842502594
1593834296.2129679	238	0.9620593786239624
1593834296.745541	239	0.961866021156311
1593834297.1983373	240	0.9621213674545288
1593834297.730905	241	0.9608640074729919
1593834298.2664742	242	0.962156355381012
1593834298.8020408	243	0.9621340036392212
1593834299.338606	244	0.9628127813339233
1593834299.8721797	245	0.9621918797492981
1593834300.4097414	246	0.9630540013313293
1593834300.933342	247	0.9618806838989258
1593834301.4689898	248	0.9620139002799988
1593834301.9935868	249	0.9607966542243958
1593834302.4344094	250	0.9611676335334778
1593834302.9689786	251	0.959896445274353
1593834303.4107974	252	0.9621954560279846
1593834303.9463649	253	0.9632997512817383
1593834304.4789407	254	0.9632399678230286
1593834305.004535	255	0.9634053111076355
1593834305.5401032	256	0.9635975956916809
1593834306.0756707	257	0.9638175964355469
1593834306.6142316	258	0.9637384414672852
1593834307.148802	259	0.9635089635848999
1593834307.5936124	260	0.9636039733886719
1593834308.1241944	261	0.9637473821640015
1593834308.666744	262	0.9628559947013855
1593834309.1963265	263	0.9632828831672668
1593834309.730297	264	0.9626626372337341
1593834310.2698545	265	0.9626175165176392
1593834310.8034277	266	0.96198970079422
1593834311.3390768	267	0.9635849595069885
1593834311.8656688	268	0.9634943008422852
1593834312.396252	269	0.9637104868888855
1593834312.8460488	270	0.9638694524765015
1593834313.3915887	271	0.9644811153411865
1593834313.9361327	272	0.9642711877822876
1593834314.4648218	273	0.9645277857780457
1593834314.9984994	274	0.9644676446914673
1593834315.5230982	275	0.9644292593002319
1593834316.0596616	276	0.9643735885620117
1593834316.594233	277	0.9649706482887268
1593834317.1329024	278	0.9648294448852539
1593834317.6665223	279	0.9648370146751404
1593834318.1063457	280	0.965224027633667
1593834318.6518874	281	0.9651040434837341
1593834319.1804752	282	0.9652083516120911
1593834319.635258	283	0.9651947021484375
1593834320.1678333	284	0.9648482203483582
1593834320.695424	285	0.9645143747329712
1593834321.2339842	286	0.9627348780632019
1593834321.7675552	287	0.9613692760467529
1593834322.3071134	288	0.9587644338607788
1593834322.7688787	289	0.9544610381126404
1593834323.2994611	290	0.9582852721214294
1593834323.8370614	291	0.9561170339584351
1593834324.3766441	292	0.9590053558349609
1593834324.907313	293	0.9619601964950562
1593834325.37606	294	0.9642118215560913
1593834325.8547807	295	0.9650118947029114
1593834326.402314	296	0.9649607539176941
1593834326.9089606	297	0.9652084112167358
1593834327.3647413	298	0.9651133418083191
1593834327.9013069	299	0.9654871821403503
1593834328.4029655	300	0.9652862548828125
1593834328.8866704	301	0.9653905630111694
1593834329.3673866	302	0.9655838012695312
1593834329.8381276	303	0.9654128551483154
1593834330.3188407	304	0.9654356837272644
1593834330.8204997	305	0.9655178785324097
1593834331.3251517	306	0.9654572606086731
1593834331.8048673	307	0.9654105305671692
1593834332.2716215	308	0.9656466841697693
1593834332.7413645	309	0.9655574560165405
1593834333.2210822	310	0.9659223556518555
1593834333.6698847	311	0.9659198522567749
1593834334.150596	312	0.9659188985824585
1593834334.6183445	313	0.9662224650382996
1593834335.111029	314	0.9661747813224792
1593834335.591748	315	0.9663235545158386
1593834336.1153417	316	0.9661538004875183
1593834336.595093	317	0.9663988947868347
1593834337.1076896	318	0.966081976890564
1593834337.5724504	319	0.9664821624755859
1593834338.070115	320	0.9659448862075806
1593834338.6126719	321	0.9661232233047485
1593834339.1073422	322	0.9659633636474609
1593834339.5940402	323	0.9660546183586121
1593834340.0737567	324	0.966051459312439
1593834340.538514	325	0.9662678837776184
1593834341.0441628	326	0.9656746983528137
1593834341.5567915	327	0.9655945897102356
1593834342.0325198	328	0.9660132527351379
1593834342.497278	329	0.9661548137664795
1593834342.9919536	330	0.9663991332054138
1593834343.449731	331	0.9666544198989868
1593834343.9264832	332	0.9665206074714661
1593834344.445068	333	0.9663524031639099
1593834344.92279	334	0.9663384556770325
1593834345.4124813	335	0.966747522354126
1593834345.8912036	336	0.9663134217262268
1593834346.3709188	337	0.9669399261474609
1593834346.8606098	338	0.9667580723762512
1593834347.3662577	339	0.9668456315994263
1593834347.8858974	340	0.9669926762580872
1593834348.3496268	341	0.9671192765235901
1593834348.8183744	342	0.9670366048812866
1593834349.2891164	343	0.9669433832168579
1593834349.7967594	344	0.9667790532112122
1593834350.269502	345	0.9668387770652771
1593834350.7532084	346	0.9667348861694336
1593834351.2409894	347	0.9665346145629883
1593834351.7077427	348	0.9664462208747864
1593834352.1824725	349	0.965807318687439
1593834352.6422436	350	0.9664475321769714
1593834353.1339293	351	0.9667447805404663
1593834353.6266096	352	0.966812789440155
1593834354.1352565	353	0.9669313430786133
1593834354.5760715	354	0.9671469330787659
1593834355.0478108	355	0.9672384858131409
1593834355.5484712	356	0.9673808217048645
1593834356.0611002	357	0.967176079750061
1593834356.5408175	358	0.9670597314834595
1593834357.0484605	359	0.9669005274772644
1593834357.5461304	360	0.9662749171257019
1593834358.0318322	361	0.9669325947761536
1593834358.5165343	362	0.9671411514282227
1593834359.0102143	363	0.9669129252433777
1593834359.469986	364	0.9673207402229309
1593834360.0005672	365	0.9674762487411499
1593834360.4742994	366	0.9672924876213074
1593834360.945042	367	0.9671716690063477
1593834361.402816	368	0.9673691391944885
1593834361.9363897	369	0.967391312122345
1593834362.4380498	370	0.9674609899520874
1593834362.9077928	371	0.9673360586166382
1593834363.3785343	372	0.967330276966095
1593834363.8472795	373	0.9673331379890442
1593834364.3260612	374	0.9667231440544128
1593834364.7839358	375	0.9670454859733582
1593834365.2327561	376	0.9674133062362671
1593834365.7343965	377	0.9673236608505249
1593834366.202145	378	0.9672635793685913
1593834366.675879	379	0.9675312042236328
1593834367.2134411	380	0.9676846861839294
1593834367.7579868	381	0.9677572250366211
1593834368.2805877	382	0.9677323698997498
1593834368.7283888	383	0.9676631093025208
1593834369.264956	384	0.9675853252410889
1593834369.7985284	385	0.9668505787849426
1593834370.3480582	386	0.9673709869384766
1593834370.8866193	387	0.9674701690673828
1593834371.4212077	388	0.9676393270492554
1593834371.956757	389	0.9676212072372437
1593834372.4913282	390	0.9678139090538025
1593834373.0298872	391	0.9679088592529297
1593834373.5654545	392	0.9678363800048828
1593834374.1000266	393	0.9675852060317993
1593834374.6345963	394	0.9679161906242371
1593834375.1581957	395	0.9679747223854065
1593834375.6957793	396	0.968269944190979
1593834376.1565259	397	0.9681670069694519
1593834376.692097	398	0.968152642250061
1593834377.227663	399	0.9679896235466003
1593834377.7642279	400	0.9680023193359375
1593834378.2987978	401	0.9681694507598877
1593834378.8233972	402	0.9677833318710327
1593834379.3599608	403	0.9677779078483582
1593834379.8965273	404	0.9677914977073669
1593834380.4360845	405	0.9677607417106628
1593834380.9696577	406	0.9680885076522827
1593834381.422446	407	0.9681659936904907
1593834381.9570177	408	0.9680436849594116
1593834382.4915874	409	0.9682328104972839
1593834383.0251613	410	0.9681053757667542
1593834383.5607285	411	0.9678888916969299
1593834384.0962987	412	0.9680207371711731
1593834384.6348557	413	0.9679403305053711
1593834385.0826576	414	0.9677559733390808
1593834385.6163356	415	0.9678618311882019
1593834386.1319551	416	0.9674257636070251
1593834386.6665437	417	0.9668528437614441
1593834387.208079	418	0.9674199223518372
1593834387.737663	419	0.9674773812294006
1593834388.2891862	420	0.9679355621337891
1593834388.8227615	421	0.9683226943016052
1593834389.3583279	422	0.9683990478515625
1593834389.8948934	423	0.9684137105941772
1593834390.4274685	424	0.9683160781860352
1593834390.8863237	425	0.9683595895767212
1593834391.4238863	426	0.9682261347770691
1593834391.9464884	427	0.9685167074203491
1593834392.4690928	428	0.9683780670166016
1593834393.0126376	429	0.9684906005859375
1593834393.4674213	430	0.968521773815155
1593834394.0019956	431	0.9682642817497253
1593834394.5365636	432	0.9683717489242554
1593834394.9943697	433	0.9684350490570068
1593834395.5319326	434	0.9682582020759583
1593834396.064509	435	0.9683589935302734
1593834396.6010747	436	0.9684638977050781
1593834397.1466143	437	0.968255341053009
1593834397.5854423	438	0.9682177901268005
1593834398.1150346	439	0.9682594537734985
1593834398.6466758	440	0.9681380987167358
1593834399.180405	441	0.9678605198860168
1593834399.7199614	442	0.9679763317108154
1593834400.254546	443	0.9680255055427551
1593834400.7891357	444	0.9684060215950012
1593834401.313701	445	0.9686059951782227
1593834401.7644942	446	0.9686816334724426
1593834402.2970715	447	0.9685478806495667
1593834402.7358973	448	0.9686419367790222
1593834403.2614925	449	0.9686952829360962
1593834403.7960615	450	0.9688262939453125
1593834404.321656	451	0.9687344431877136
1593834404.857224	452	0.9687175154685974
1593834405.3828185	453	0.9687687158584595
1593834405.9413266	454	0.9687439799308777
1593834406.4689157	455	0.9687694311141968
1593834406.9945095	456	0.9687092900276184
1593834407.528083	457	0.968734085559845
1593834407.9768822	458	0.9684012532234192
1593834408.5265648	459	0.9677459001541138
1593834409.0591404	460	0.9649591445922852
1593834409.581742	461	0.9199702143669128
1593834410.1083348	462	0.8170772790908813
1593834410.6439016	463	0.8582115769386292
1593834411.181497	464	0.8109607696533203
1593834411.7170324	465	0.814613401889801
1593834412.259582	466	0.8512582778930664
1593834412.811118	467	0.8981256484985352
1593834413.3596466	468	0.9188190698623657
1593834413.895267	469	0.9261576533317566
1593834414.429779	470	0.9331379532814026
1593834414.980412	471	0.9344399571418762
1593834415.5778122	472	0.9377871155738831
1593834416.1014135	473	0.9377781748771667
1593834416.6389747	474	0.9393479228019714
1593834417.1665654	475	0.9403358697891235
1593834417.6991405	476	0.9413931369781494
1593834418.1379662	477	0.9394111633300781
1593834418.5867672	478	0.9351908564567566
1593834419.112361	479	0.935955286026001
1593834419.648038	480	0.9390102624893188
1593834420.1716383	481	0.9423383474349976
1593834420.7072058	482	0.9382562637329102
1593834421.2457714	483	0.941277801990509
1593834421.7773445	484	0.9411763548851013
1593834422.3039362	485	0.9473682641983032
1593834422.8375432	486	0.9479122161865234
1593834423.366097	487	0.9496088624000549
1593834423.812903	488	0.9480682611465454
1593834424.3494678	489	0.9508642554283142
1593834424.8850355	490	0.9496101140975952
1593834425.422597	491	0.9523394703865051
1593834425.957169	492	0.9514440298080444
1593834426.492737	493	0.9536292552947998
1593834427.017333	494	0.953404426574707
1593834427.5608802	495	0.9553502202033997
1593834428.0864744	496	0.9560327529907227
1593834428.5602071	497	0.9555180668830872
1593834429.0848057	498	0.9547093510627747
1593834429.6183777	499	0.9554474949836731
1593834430.146964	500	0.9561634659767151
1593834430.67962	501	0.9564807415008545
1593834431.209287	502	0.9553579092025757
1593834431.7478485	503	0.9567838907241821
1593834432.2774322	504	0.9568764567375183
1593834432.812003	505	0.9574587941169739
1593834433.336612	506	0.9569324254989624
1593834433.8741617	507	0.9569661617279053
1593834434.3349295	508	0.9549950957298279
1593834434.869507	509	0.9583601355552673
1593834435.410056	510	0.9594176411628723
1593834435.9446373	511	0.9604536294937134
1593834436.4782126	512	0.9596932530403137
1593834437.0107753	513	0.9600064158439636
1593834437.5473392	514	0.9586277008056641
1593834438.0832038	515	0.9594491720199585
1593834438.6188905	516	0.9559764862060547
1593834439.155563	517	0.9595620036125183
1593834439.596383	518	0.9600187540054321
1593834440.1339483	519	0.961722731590271
1593834440.673504	520	0.9613014459609985
1593834441.1382601	521	0.96196049451828
1593834441.6708367	522	0.9620535969734192
1593834442.2034123	523	0.9621327519416809
1593834442.7858558	524	0.962066650390625
1593834443.3144422	525	0.9624999165534973
1593834443.8501701	526	0.9617137908935547
1593834444.386709	527	0.9622019529342651
1593834444.9192822	528	0.9621502161026001
1593834445.3770924	529	0.9617812037467957
1593834445.9166708	530	0.9613437652587891
1593834446.4483218	531	0.960860550403595
1593834446.9848878	532	0.9620565176010132
1593834447.5214524	533	0.9624494314193726
1593834448.056134	534	0.9631745219230652
1593834448.5936968	535	0.9634560942649841
1593834449.1282668	536	0.9632460474967957
1593834449.5772994	537	0.9640359282493591
1593834450.1138933	538	0.9636067748069763
1593834450.5726383	539	0.9640582799911499
1593834451.108206	540	0.964715301990509
1593834451.6338007	541	0.9645198583602905
1593834452.1693683	542	0.9636170268058777
1593834452.6940787	543	0.963719367980957
1593834453.2416496	544	0.9637473821640015
1593834453.778215	545	0.9631356596946716
1593834454.3127854	546	0.9623730778694153
1593834454.8304002	547	0.9609606862068176
1593834455.3719535	548	0.9621220231056213
1593834455.9174926	549	0.9611574411392212
1593834456.4490724	550	0.9608115553855896
1593834456.9856372	551	0.960405707359314
1593834457.4464207	552	0.9639927744865417
1593834457.988954	553	0.9642562866210938
1593834458.539482	554	0.9644864797592163
1593834459.072058	555	0.9650354385375977
1593834459.6096206	556	0.9650003910064697
1593834460.144192	557	0.9654147028923035
1593834460.592991	558	0.9651854634284973
1593834461.1355414	559	0.9654375910758972
1593834461.6671195	560	0.9657300114631653
1593834462.1998703	561	0.9653514623641968
1593834462.736438	562	0.9658572673797607
1593834463.2720065	563	0.9659961462020874
1593834463.7966022	564	0.9651060700416565
1593834464.3312542	565	0.9648123383522034
1593834464.8689601	566	0.9650996327400208
1593834465.4473789	567	0.9649403691291809
1593834465.8882003	568	0.9650497436523438
1593834466.4249938	569	0.9654731154441833
1593834466.8747928	570	0.9662720561027527
1593834467.4063692	571	0.9654392004013062
1593834467.9608855	572	0.9666598439216614
1593834468.427638	573	0.9666236639022827
1593834468.9632077	574	0.9662230610847473
1593834469.4997704	575	0.9662555456161499
1593834470.0333455	576	0.9661508798599243
1593834470.5689116	577	0.9659846425056458
1593834471.0965025	578	0.9663139581680298
1593834471.6290777	579	0.9663878083229065
1593834472.1676486	580	0.9666211009025574
1593834472.706197	581	0.9662826061248779
1593834473.2467508	582	0.9661568999290466
1593834473.7992735	583	0.9662892818450928
1593834474.3358397	584	0.9663369059562683
1593834474.8694139	585	0.9658619165420532
1593834475.4039826	586	0.9661649465560913
1593834475.9375567	587	0.9663347005844116
1593834476.4751184	588	0.9665806889533997
1593834477.0136795	589	0.9665848612785339
1593834477.5442595	590	0.9663536548614502
1593834478.0798295	591	0.9661661386489868
1593834478.6153955	592	0.9663957357406616
1593834479.1519625	593	0.9663569331169128
1593834479.6895247	594	0.9668636322021484
1593834480.2220993	595	0.9666773080825806
1593834480.761657	596	0.9665905833244324
1593834481.2972243	597	0.966550886631012
1593834481.8347878	598	0.9666957259178162
1593834482.3723497	599	0.9670215845108032
