# Supplementary material for: Segmentation and recognition of breast ultrasound images based on an expanded U-Net
Source: PLoS One. 2021 Jun 15;16(6):e0253202. doi: 10.1371/journal.pone.0253202 (PMC8205136; doi:10.1371/journal.pone.0253202)
Supplement: S1 Data — The data includes the datasets of training and testing for the expanded U-Net, the code of the expanded U-Net and the results of the experiments. (ZIP) [file pone.0253202.s001.zip › Data/Code/Code_of_Experiment/Fast_Convergence_of_Expanded_U-Net_Training/Model_and_Results/logmoid2/loss2.csv]

1593834172	0	0.841167629
1593834172	1	0.814063668
1593834173	2	0.786657453
1593834173	3	0.761742711
1593834174	4	0.739235044
1593834174	5	0.743007421
1593834175	6	0.725748301
1593834175	7	0.714618683
1593834176	8	0.70444423
1593834176	9	0.696614385
1593834177	10	0.691907942
1593834177	11	0.684912801
1593834177	12	0.679349303
1593834178	13	0.675607204
1593834178	14	0.671734214
1593834179	15	0.667345524
1593834179	16	0.66370368
1593834180	17	0.659763217
1593834180	18	0.655581713
1593834181	19	0.653008878
1593834181	20	0.649671495
1593834182	21	0.646465898
1593834182	22	0.644115865
1593834183	23	0.642083883
1593834184	24	0.638440907
1593834184	25	0.63949275
1593834185	26	0.64190948
1593834185	27	0.635814726
1593834186	28	0.632787228
1593834186	29	0.6306898
1593834187	30	0.628351748
1593834187	31	0.625945807
1593834188	32	0.624359012
1593834188	33	0.622211516
1593834189	34	0.620795488
1593834189	35	0.619398952
1593834190	36	0.619474113
1593834190	37	0.617712379
1593834191	38	0.615550518
1593834191	39	0.61375457
1593834192	40	0.613094747
1593834192	41	0.6106987
1593834193	42	0.609055161
1593834193	43	0.606331229
1593834194	44	0.602502227
1593834194	45	0.604795694
1593834195	46	0.602862477
1593834195	47	0.60253191
1593834196	48	0.598108768
1593834196	49	0.60055095
1593834197	50	0.593293667
1593834198	51	0.590303421
1593834198	52	0.58701551
1593834199	53	0.596366405
1593834199	54	0.58413589
1593834200	55	0.579615712
1593834200	56	0.583228648
1593834201	57	0.574099779
1593834201	58	0.584233999
1593834202	59	0.580003977
1593834202	60	0.562214255
1593834203	61	0.549431801
1593834203	62	0.570170581
1593834204	63	0.554724455
1593834204	64	0.550569892
1593834205	65	0.539971292
1593834205	66	0.549090385
1593834206	67	0.531873941
1593834206	68	0.503185749
1593834207	69	0.493822992
1593834207	70	0.567874074
1593834208	71	0.501528502
1593834208	72	0.502031446
1593834209	73	0.561323166
1593834209	74	0.480912149
1593834210	75	0.471705019
1593834211	76	0.461616635
1593834211	77	0.456376374
1593834212	78	0.461716592
1593834212	79	0.468673259
1593834213	80	0.472211093
1593834213	81	0.437483728
1593834214	82	0.40892297
1593834214	83	0.382929593
1593834215	84	0.37181136
1593834215	85	0.363308132
1593834216	86	0.35584715
1593834216	87	0.353733003
1593834217	88	0.357998341
1593834217	89	0.399578243
1593834218	90	0.360509366
1593834218	91	0.342264712
1593834219	92	0.337617457
1593834220	93	0.328205496
1593834220	94	0.318044543
1593834221	95	0.310979515
1593834221	96	0.304641187
1593834222	97	0.298999488
1593834222	98	0.294784427
1593834223	99	0.289735377
1593834223	100	0.28761214
1593834224	101	0.288584352
1593834224	102	0.301372647
1593834225	103	0.27941978
1593834225	104	0.277277142
1593834226	105	0.272232175
1593834226	106	0.273906946
1593834227	107	0.268202722
1593834227	108	0.262431383
1593834228	109	0.255598545
1593834229	110	0.251040131
1593834229	111	0.248967558
1593834230	112	0.247008055
1593834230	113	0.242999613
1593834231	114	0.239723057
1593834231	115	0.237776965
1593834232	116	0.235105634
1593834232	117	0.232771963
1593834233	118	0.232621193
1593834233	119	0.228962511
1593834234	120	0.224743575
1593834234	121	0.222361356
1593834235	122	0.222067073
1593834235	123	0.222427502
1593834236	124	0.228124291
1593834236	125	0.233584508
1593834237	126	0.249970376
1593834237	127	0.233349442
1593834238	128	0.230394468
1593834239	129	0.211438611
1593834239	130	0.209474012
1593834240	131	0.204750329
1593834240	132	0.20236887
1593834241	133	0.199816972
1593834241	134	0.197400093
1593834242	135	0.19614023
1593834242	136	0.193607777
1593834243	137	0.192486271
1593834243	138	0.190716952
1593834244	139	0.18870227
1593834244	140	0.186868042
1593834245	141	0.185616404
1593834245	142	0.184738085
1593834246	143	0.184313476
1593834247	144	0.184297264
1593834247	145	0.181489795
1593834248	146	0.179876626
1593834248	147	0.178632528
1593834249	148	0.175668925
1593834249	149	0.174911991
1593834250	150	0.173968762
1593834250	151	0.17899853
1593834251	152	0.175350562
1593834251	153	0.171888232
1593834252	154	0.168503255
1593834252	155	0.167907119
1593834253	156	0.166138873
1593834253	157	0.163286954
1593834254	158	0.161972791
1593834254	159	0.161113128
1593834255	160	0.161301002
1593834256	161	0.165437415
1593834256	162	0.186540291
1593834257	163	0.260985374
1593834257	164	0.517520308
1593834258	165	0.533433437
1593834258	166	0.840562165
1593834259	167	0.627347946
1593834259	168	0.441435069
1593834260	169	0.347564995
1593834260	170	0.312546432
1593834261	171	0.326598495
1593834261	172	0.288091302
1593834262	173	0.274066418
1593834262	174	0.247913122
1593834263	175	0.23749882
1593834264	176	0.224717408
1593834264	177	0.216730118
1593834265	178	0.210047096
1593834265	179	0.208926946
1593834266	180	0.212262139
1593834266	181	0.201511532
1593834267	182	0.20124048
1593834267	183	0.194004774
1593834268	184	0.191384584
1593834268	185	0.187247097
1593834269	186	0.18566829
1593834269	187	0.181804687
1593834270	188	0.180418894
1593834270	189	0.184752002
1593834271	190	0.208592385
1593834271	191	0.187131882
1593834272	192	0.1804647
1593834272	193	0.172942773
1593834273	194	0.169724941
1593834273	195	0.167649016
1593834274	196	0.165976241
1593834275	197	0.165620714
1593834275	198	0.163140714
1593834276	199	0.161686361
1593834276	200	0.160551012
1593834277	201	0.159039006
1593834277	202	0.159656018
1593834278	203	0.161425382
1593834278	204	0.159789369
1593834279	205	0.155311242
1593834279	206	0.157428801
1593834280	207	0.152783871
1593834280	208	0.150859952
1593834281	209	0.150139242
1593834281	210	0.152392149
1593834282	211	0.150210828
1593834282	212	0.149062872
1593834283	213	0.145532966
1593834284	214	0.144192576
1593834284	215	0.142450824
1593834285	216	0.142682523
1593834285	217	0.139754236
1593834286	218	0.137876809
1593834286	219	0.137949988
1593834287	220	0.137759537
1593834287	221	0.13765876
1593834288	222	0.134446323
1593834288	223	0.13523671
1593834289	224	0.136198699
1593834289	225	0.142364174
1593834290	226	0.141513675
1593834290	227	0.147930756
1593834291	228	0.146542281
1593834291	229	0.144494802
1593834292	230	0.133040428
1593834292	231	0.13125053
1593834293	232	0.128472775
1593834294	233	0.128068432
1593834294	234	0.125792056
1593834295	235	0.124580368
1593834295	236	0.124254517
1593834296	237	0.123719275
1593834296	238	0.122975372
1593834297	239	0.122764781
1593834297	240	0.122247964
1593834298	241	0.124290213
1593834298	242	0.120902285
1593834299	243	0.11982049
1593834299	244	0.118538722
1593834300	245	0.11905773
1593834300	246	0.117321186
1593834301	247	0.11899659
1593834301	248	0.118934646
1593834302	249	0.119987242
1593834302	250	0.120280541
1593834303	251	0.121472925
1593834303	252	0.11679697
1593834304	253	0.11402826
1593834304	254	0.113516837
1593834305	255	0.11346563
1593834306	256	0.111695677
1593834306	257	0.111313067
1593834307	258	0.110949531
1593834307	259	0.111943439
1593834308	260	0.110756382
1593834308	261	0.109676808
1593834309	262	0.111376144
1593834309	263	0.110729516
1593834310	264	0.110932022
1593834310	265	0.11184229
1593834311	266	0.111796901
1593834311	267	0.108665757
1593834312	268	0.107522726
1593834312	269	0.107556805
1593834313	270	0.105893709
1593834313	271	0.105463982
1593834314	272	0.105039537
1593834314	273	0.104460537
1593834315	274	0.104049161
1593834316	275	0.103735313
1593834316	276	0.103906974
1593834317	277	0.101778239
1593834317	278	0.101994395
1593834318	279	0.101835825
1593834318	280	0.100247435
1593834319	281	0.10040649
1593834319	282	0.09986715
1593834320	283	0.099673763
1593834320	284	0.100197434
1593834321	285	0.100970142
1593834321	286	0.105078243
1593834322	287	0.108326934
1593834322	288	0.117479816
1593834323	289	0.126876175
1593834323	290	0.119118504
1593834324	291	0.117699213
1593834324	292	0.115233123
1593834325	293	0.105315924
1593834325	294	0.099572614
1593834326	295	0.09759818
1593834326	296	0.097237557
1593834327	297	0.09641476
1593834327	298	0.096338682
1593834328	299	0.095356032
1593834328	300	0.095499769
1593834329	301	0.094644636
1593834329	302	0.094361231
1593834330	303	0.094320185
1593834330	304	0.09387207
1593834331	305	0.093268573
1593834331	306	0.09355063
1593834332	307	0.093468025
1593834332	308	0.092370801
1593834333	309	0.091853701
1593834333	310	0.091925226
1593834334	311	0.090900436
1593834334	312	0.090529591
1593834335	313	0.090157203
1593834335	314	0.089968279
1593834336	315	0.08929307
1593834336	316	0.089610711
1593834337	317	0.08868248
1593834337	318	0.089039505
1593834338	319	0.088226676
1593834338	320	0.088911228
1593834339	321	0.088798121
1593834339	322	0.088705979
1593834340	323	0.088789284
1593834340	324	0.08827427
1593834341	325	0.087634176
1593834341	326	0.08857283
1593834342	327	0.08898744
1593834342	328	0.087290831
1593834342	329	0.087272339
1593834343	330	0.08624737
1593834343	331	0.085196942
1593834344	332	0.08514291
1593834344	333	0.085123375
1593834345	334	0.085768431
1593834345	335	0.084321484
1593834346	336	0.085566446
1593834346	337	0.083892182
1593834347	338	0.083638579
1593834347	339	0.083358258
1593834348	340	0.082830876
1593834348	341	0.082368821
1593834349	342	0.082569063
1593834349	343	0.082433134
1593834350	344	0.082876138
1593834350	345	0.083064802
1593834351	346	0.082656413
1593834351	347	0.083081961
1593834352	348	0.083123535
1593834352	349	0.084353201
1593834353	350	0.082704931
1593834353	351	0.081495717
1593834354	352	0.081464604
1593834354	353	0.080839127
1593834355	354	0.080016494
1593834355	355	0.079717897
1593834356	356	0.079044327
1593834356	357	0.079502337
1593834357	358	0.079595119
1593834357	359	0.079923332
1593834358	360	0.082152635
1593834358	361	0.08014743
1593834359	362	0.078702137
1593834359	363	0.079084553
1593834359	364	0.078238443
1593834360	365	0.077464722
1593834360	366	0.077687994
1593834361	367	0.078510471
1593834361	368	0.07728938
1593834362	369	0.077103965
1593834362	370	0.076327637
1593834363	371	0.076934859
1593834363	372	0.077190869
1593834364	373	0.076466754
1593834364	374	0.078399651
1593834365	375	0.077727161
1593834365	376	0.076835945
1593834366	377	0.076161958
1593834366	378	0.07667283
1593834367	379	0.075048655
1593834367	380	0.07500574
1593834368	381	0.074479401
1593834368	382	0.074516773
1593834369	383	0.074768662
1593834369	384	0.074729443
1593834370	385	0.076455422
1593834370	386	0.075068995
1593834371	387	0.074609846
1593834371	388	0.073942192
1593834372	389	0.073539719
1593834372	390	0.073232293
1593834373	391	0.073114708
1593834374	392	0.073137864
1593834374	393	0.073413618
1593834375	394	0.072212175
1593834375	395	0.072272547
1593834376	396	0.071060494
1593834376	397	0.071379386
1593834377	398	0.071152508
1593834377	399	0.071452543
1593834378	400	0.071508363
1593834378	401	0.071143821
1593834379	402	0.071925372
1593834379	403	0.071980022
1593834380	404	0.071477078
1593834380	405	0.071834758
1593834381	406	0.070291951
1593834381	407	0.070403025
1593834382	408	0.070149511
1593834382	409	0.069655478
1593834383	410	0.069969676
1593834384	411	0.070735216
1593834384	412	0.07038255
1593834385	413	0.070414037
1593834385	414	0.070993245
1593834386	415	0.070786878
1593834386	416	0.072106481
1593834387	417	0.074416518
1593834387	418	0.072210044
1593834388	419	0.071826793
1593834388	420	0.070076838
1593834389	421	0.068310156
1593834389	422	0.068177685
1593834390	423	0.067469493
1593834390	424	0.067759193
1593834391	425	0.067599155
1593834391	426	0.068010189
1593834392	427	0.066689514
1593834392	428	0.067350104
1593834393	429	0.066860169
1593834393	430	0.066588558
1593834394	431	0.067546085
1593834395	432	0.066920549
1593834395	433	0.066695273
1593834396	434	0.066976696
1593834396	435	0.0670522
1593834397	436	0.066028863
1593834397	437	0.067059726
1593834398	438	0.066375017
1593834398	439	0.067465097
1593834399	440	0.06697835
1593834399	441	0.067664593
1593834400	442	0.067688376
1593834400	443	0.067086071
1593834401	444	0.066029936
1593834401	445	0.065178096
1593834402	446	0.064614162
1593834402	447	0.0646182
1593834403	448	0.064465523
1593834403	449	0.064190283
1593834404	450	0.06405279
1593834404	451	0.063638061
1593834405	452	0.063613132
1593834405	453	0.063660271
1593834406	454	0.063495643
1593834406	455	0.063435987
1593834407	456	0.063478731
1593834408	457	0.06321241
1593834408	458	0.064237043
1593834409	459	0.065936618
1593834409	460	0.076156326
1593834410	461	0.238334626
1593834410	462	0.717147708
1593834411	463	0.63516748
1593834411	464	0.764548182
1593834412	465	0.690641642
1593834412	466	0.472697407
1593834413	467	0.302775919
1593834413	468	0.229799256
1593834414	469	0.193285704
1593834414	470	0.173470289
1593834415	471	0.165557534
1593834416	472	0.157626808
1593834416	473	0.154006615
1593834417	474	0.148744851
1593834417	475	0.144539356
1593834418	476	0.141882747
1593834418	477	0.145811975
1593834419	478	0.154213682
1593834419	479	0.153387755
1593834420	480	0.145855337
1593834420	481	0.13721469
1593834421	482	0.145472527
1593834421	483	0.137070209
1593834422	484	0.136235416
1593834422	485	0.121303245
1593834423	486	0.117973417
1593834423	487	0.114804924
1593834424	488	0.117388889
1593834424	489	0.111690626
1593834425	490	0.113242872
1593834425	491	0.107977793
1593834426	492	0.106979847
1593834426	493	0.104364708
1593834427	494	0.103685662
1593834428	495	0.100316256
1593834428	496	0.099957943
1593834429	497	0.099790953
1593834429	498	0.101362154
1593834430	499	0.098853111
1593834430	500	0.097861826
1593834431	501	0.097250052
1593834431	502	0.099162921
1593834432	503	0.096674785
1593834432	504	0.095761657
1593834433	505	0.095267884
1593834433	506	0.096855327
1593834434	507	0.096068881
1593834434	508	0.100078963
1593834435	509	0.092661709
1593834435	510	0.090466872
1593834436	511	0.088238344
1593834436	512	0.088795155
1593834437	513	0.088909753
1593834438	514	0.090631001
1593834438	515	0.090773575
1593834439	516	0.097394958
1593834439	517	0.090556577
1593834440	518	0.087689027
1593834440	519	0.085574299
1593834441	520	0.084328897
1593834441	521	0.083997294
1593834442	522	0.082999438
1593834442	523	0.083571263
1593834443	524	0.083003044
1593834443	525	0.082525373
1593834444	526	0.082851887
1593834444	527	0.083195545
1593834445	528	0.0823147
1593834445	529	0.083436184
1593834446	530	0.084249333
1593834446	531	0.084924884
1593834447	532	0.082031347
1593834448	533	0.08127711
1593834448	534	0.078517616
1593834449	535	0.078217879
1593834449	536	0.078295089
1593834450	537	0.07647112
1593834450	538	0.077237755
1593834451	539	0.076818436
1593834451	540	0.074937508
1593834452	541	0.075834543
1593834452	542	0.077586032
1593834453	543	0.076692417
1593834453	544	0.077357322
1593834454	545	0.077931151
1593834454	546	0.082052946
1593834455	547	0.084003553
1593834455	548	0.082266554
1593834456	549	0.083406255
1593834456	550	0.085313998
1593834457	551	0.084692314
1593834457	552	0.076152787
1593834458	553	0.074906513
1593834459	554	0.074598506
1593834459	555	0.073184505
1593834460	556	0.072673224
1593834460	557	0.071623668
1593834461	558	0.072282858
1593834461	559	0.071322426
1593834462	560	0.071333364
1593834462	561	0.071252011
1593834463	562	0.070164263
1593834463	563	0.069495156
1593834464	564	0.071309492
1593834464	565	0.072689325
1593834465	566	0.071951807
1593834465	567	0.07228145
1593834466	568	0.072456814
1593834466	569	0.070818789
1593834467	570	0.069193333
1593834467	571	0.070202157
1593834468	572	0.067784272
1593834468	573	0.067647144
1593834469	574	0.067707583
1593834469	575	0.067916319
1593834470	576	0.068456605
1593834471	577	0.068305053
1593834471	578	0.067886397
1593834472	579	0.067576751
1593834472	580	0.066594407
1593834473	581	0.067732438
1593834473	582	0.06812048
1593834474	583	0.067287564
1593834474	584	0.067637652
1593834475	585	0.068199843
1593834475	586	0.068249658
1593834476	587	0.066829413
1593834476	588	0.066411898
1593834477	589	0.066386789
1593834478	590	0.067284212
1593834478	591	0.067438394
1593834479	592	0.066642717
1593834479	593	0.06643723
1593834480	594	0.065642111
1593834480	595	0.06564381
1593834481	596	0.066269904
1593834481	597	0.066219762
1593834482	598	0.065346271
1593834482	599	0.064688191
