# Supplementary material for: Segmentation and recognition of breast ultrasound images based on an expanded U-Net
Source: PLoS One. 2021 Jun 15;16(6):e0253202. doi: 10.1371/journal.pone.0253202 (PMC8205136; doi:10.1371/journal.pone.0253202)
Supplement: S1 Data — The data includes the datasets of training and testing for the expanded U-Net, the code of the expanded U-Net and the results of the experiments. (ZIP) [file pone.0253202.s001.zip › Data/Code/Code_of_Experiment/Quantitative_experiment_results/Histogram of the Output of the Expanded U-Net.py]

from PIL import Image
import numpy as np
import cv2 as cv2
from skimage import data
import matplotlib.pyplot as plt

img = cv2.imread('H:/Data/Code/Code_of_Experiment/Quantitative_experiment_results/Experimental_Data_and_Results/3channel_3class_w_and_b_benign/predict/0.jpg')
plt.figure("breast")
ar = img[:,:,0].flatten()
plt.hist(ar, bins = 256, normed= 1, facecolor = 'r', edgecolor = 'r')
ag = img[:,:,1].flatten()
plt.hist(ag, bins = 256, normed = 1, facecolor = 'g', edgecolor = 'g')
ab = img[:,:,2].flatten()
plt.hist(ab, bins = 256, normed = 1, facecolor = 'b', edgecolor = 'b')
plt.show()
